# Supplementary material for: Muscle regeneration in dystrophin-deficient mdx mice studied by gene expression profiling
Source: BMC Genomics. 2005 Jul 13;6:98. doi: 10.1186/1471-2164-6-98 (PMC1190170; doi:10.1186/1471-2164-6-98)
Supplement: Additional File 1 — Averaged expression and significance levels for 1735 genes differentially expressed at at least one time point. [file 1471-2164-6-98-S1.xls]

## Sheet: Sheet1
AccNo	UniGeneID	MDX1	MDX2.5	MDX4	MDX6	MDX8	MDX10	MDX12	MDX14	MDX20	WT1	WT2.5	WT4	WT6	WT8	WT10	WT12	WT14	WT20	D1	D2.5	D4	D6	D8	D10	D12	D14	D20	TTEST1	TTEST25	TTEST4	TTEST6	TTEST8	TTEST10	TTEST12	TTEST14	TTEST20	Description	GOnumber
AB001424		3.00194	2.58927	2.41996	2.45298	2.93186	2.79231	2.61088	2.88361	3.23713	1.25214	1.06572	0.790483	0.354435	0.715925	1.335	1.08917	1.33663	1.50611	1.74979	1.52355	1.62948	2.09854	2.21594	1.45731	1.52171	1.54698	1.73102	1.74012e-06	4.65158e-05	1.88335e-06	3.7585e-07	1.82123e-06	6.55277e-07	3.12796e-06	5.93555e-06	6.61877e-10	Mus musculus mRNA for KIF17, partial cds	microtubule-based process [0007017]
AB001457		2.8849	3.21132	3.53782	3.77607	3.47794	3.00518	3.23406	3.69934	3.4415	4.01197	4.30471	4.45307	4.53228	4.27265	4.72178	4.4765	4.23386	4.27311	-1.12706	-1.09339	-0.915252	-0.756214	-0.794716	-1.7166	-1.24244	-0.534514	-0.831607	6.33921e-07	5.66949e-07	6.93518e-05	3.21086e-06	0.000985754	1.02097e-06	1.68562e-07	0.00022092	0.00205937	Mus musculus mRNA for motor domain of KIFC3, partial cds	microtubule-based process [0007017]
AB003502	Mm.20925	4.18866	4.07503	3.87806	3.75086	4.27729	4.2082	4.06638	4.13876	4.37822	3.34609	3.04283	3.02842	3.11856	3.21802	3.43553	3.41829	3.17054	3.14021	0.842572	1.03221	0.849647	0.632299	1.05928	0.772673	0.648093	0.968223	1.23801	0.00127152	2.06317e-06	0.000410046	0.000350571	2.752e-07	3.23647e-05	1.00685e-06	2.55302e-06	5.0438e-06	Mus musculus mRNA for Guanine Nucleotide Regulatory Protein, partial cds	protein synthesis elongation [0006414]
AB006361	Mm.1008	0.951482	0.443806	0.608485	0.264689	1.05678	0.922877	0.953296	0.944721	1.13672	0.129704	0.153041	-0.0328272	-0.221487	-0.160766	-0.30197	-0.219098	-0.0273011	-0.199318	0.821778	0.290765	0.641312	0.486176	1.21755	1.22485	1.17239	0.972022	1.33604	0.00743456	0.329296	0.00214223	0.0724009	4.79748e-05	1.3284e-06	3.12261e-05	0.000201982	2.57454e-07	Mus musculus mRNA for prostaglandin D synthetase, complete cds	prostaglandin metabolism [0006693]
AB007600	MM.45435	1.86656	2.2215	2.55601	2.63038	2.28215	1.92317	1.86408	2.50185	2.37105	2.87257	2.9631	3.17788	3.4909	3.4768	3.68984	3.40294	3.39693	3.54668	-1.00601	-0.7416	-0.621878	-0.860518	-1.19465	-1.76666	-1.53886	-0.895082	-1.17564	7.07777e-06	0.000373224	0.0032424	7.04011e-05	1.06516e-09	0.000154299	0.00470547	0.00018391	4.8095e-09	Mus musculus mRNA for sproutin, partial sequence	electron transport [0006118]
AB009392	Mm.9043	2.29218	1.76889	1.43603	1.58552	1.88815	1.31449	1.21051	1.93972	2.31757	1.66905	0.710951	0.589732	0.646304	1.02087	0.957497	1.0274	0.588684	0.796137	0.623134	1.05794	0.846296	0.939213	0.867281	0.356993	0.183101	1.35103	1.52143	0.0018739	1.25083e-05	0.00148003	0.00121863	0.00273995	0.145557	0.508584	5.53648e-06	5.2531e-07	Mus musculus mRNA for protein L, partial cds	RNA processing [0006396]
AB010315		5.13147	4.39666	4.4313	4.3604	5.04029	4.45853	4.7359	4.88592	5.15425	0.354489	0.305633	-0.0591941	0.0959454	0.146303	0.277696	0.491194	0.321874	0.655496	4.77698	4.09103	4.4905	4.26445	4.89399	4.18084	4.24471	4.56404	4.49875	1.59591e-12	2.84718e-10	1.66751e-10	9.86538e-12	3.02591e-13	1.78357e-10	3.43282e-12	1.39401e-11	2.28734e-12	Mus musculus mRNA for mszf69, partial cds	transcription regulation [0006355]
AB010319		5.7321	5.50186	6.15445	5.52412	6.12717	5.87302	6.06308	6.01956	6.26642	1.44087	1.63983	2.51847	2.21671	1.80211	2.17023	2.46965	2.42592	2.28612	4.29123	3.86203	3.63598	3.30741	4.32506	3.70279	3.59344	3.59365	3.9803	1.17853e-05	1.80804e-05	2.83412e-09	1.00332e-06	6.6742e-07	7.45973e-07	2.86535e-10	1.31011e-11	1.57159e-08	Mus musculus mRNA for mszf74, partial cds	transcription regulation [0006355]
AB010329		1.47352	0.729869	0.528307	0.740502	1.37338	0.99965	1.0797	1.11306	1.29558	0.0684335	0.232536	0.498075	0.323426	0.435301	0.466556	0.406704	0.544271	0.398732	1.40508	0.497334	0.0302316	0.417077	0.938082	0.533094	0.672992	0.568792	0.896848	2.08502e-06	0.0596351	0.907025	0.0267271	0.00164388	0.151022	0.00251638	0.0130567	0.00101873	Mus musculus mRNA for mszf15, partial cds	transcription regulation [0006355]
AB010336		1.64773	1.88275	1.77384	0.8622	1.63363	1.83952	2.05362	2.0377	2.08725	0.3771	-0.114422	-0.0186384	0.0510833	0.0222033	-0.447957	-0.206943	0.212222	0.0586543	1.27063	1.99717	1.79248	0.811117	1.61143	2.28747	2.26056	1.82548	2.0286	0.0147631	6.00707e-05	4.69217e-05	0.0395831	0.000552285	5.14774e-09	4.85158e-10	3.4885e-06	6.32594e-07	Mus musculus mRNA for mszf23-1, partial cds	transcription regulation [0006355]
AB010338		0.992969	1.06297	1.1841	1.01047	1.22528	1.52676	1.74882	1.21471	1.52283	1.09679	1.71545	2.28919	2.45235	3.31878	3.46641	3.64901	3.2909	2.43994	-0.103819	-0.652483	-1.10508	-1.44188	-2.0935	-1.93965	-1.90019	-2.07618	-0.917112	0.742334	0.0720717	0.0027644	0.000464344	3.53518e-05	0.00232847	2.51884e-07	1.58371e-07	0.0550644	Mus musculus mRNA for mszf26, partial cds	transcription regulation [0006355]
AB010350		0.794091	1.11401	0.215678	0.344905	0.171246	0.420157	1.11293	0.700837	0.356513	-0.118879	0.23412	0.354581	0.48143	-0.13079	0.0988444	0.183397	0.238041	-0.0650536	0.91297	0.879885	-0.138904	-0.136524	0.302035	0.321313	0.929529	0.462796	0.421566	0.000239767	5.887e-06	0.534929	0.656797	0.207137	0.165019	0.000451326	0.0747472	0.308425	Mus musculus mRNA for mszf29, partial cds	transcription regulation [0006355]
AB010357		0.0652095	0.496407	0.686093	1.13537	0.784085	1.0092	1.02806	0.403042	0.390797	0.791455	1.00577	1.5772	1.85546	2.21108	2.22158	2.32865	1.94767	1.92386	-0.726246	-0.509364	-0.89111	-0.72009	-1.42699	-1.21238	-1.30059	-1.54462	-1.53306	0.202394	0.38873	0.0444426	0.000180663	2.20141e-06	0.00037688	0.000334162	6.57513e-05	0.00394696	Mus musculus mRNA for mszf39, partial cds	transcription regulation [0006355]
AB010364		3.53539	2.71361	3.48126	3.4577	4.0145	3.57193	3.44029	3.94997	4.58138	0.803692	0.401541	1.69172	1.67161	1.60464	2.00587	1.97264	1.50404	1.21386	2.7317	2.31207	1.78955	1.78609	2.40986	1.56606	1.46764	2.44592	3.36752	0.021334	0.0265416	2.70962e-07	3.52311e-06	7.08854e-06	1.06858e-05	2.81275e-05	5.66752e-07	4.26204e-09	Mus musculus mRNA for mszf54, partial cds	transcription regulation [0006355]
AB016248	Mm.13081	1.66811	1.594	2.02455	2.20765	2.3053	1.63945	1.48334	1.99945	2.10463	-0.35628	-0.407422	0.875425	0.744159	0.870495	1.01191	0.626819	0.0360242	0.441061	2.02439	2.00143	1.14912	1.46349	1.43481	0.627541	0.85652	1.96343	1.66357	0.0377359	0.0313243	5.39096e-06	2.54169e-06	4.18684e-05	0.144321	0.115413	0.00172587	0.00818927	Mus musculus mRNA for sterol-C5-desaturase, complete cds	steroid biosynthesis [0006694]
AB016490	Mm.13912	1.29799	2.02276	2.32432	2.42925	1.81763	1.80385	1.6066	2.3239	1.68817	2.64414	2.30051	2.50375	3.08126	2.92619	3.32428	3.32887	2.86881	2.27178	-1.34615	-0.277757	-0.179432	-0.652003	-1.10856	-1.52043	-1.72227	-0.544907	-0.583606	0.000489508	0.338822	0.637779	0.000435724	3.40813e-06	0.0147579	0.00345096	0.0520004	0.0460187	Mus musculus mJTB mRNA, complete cds	cell cycle [0007049]
AB016586	Mm.24839	2.4062	3.62886	3.50914	3.50414	2.25635	2.9818	2.60986	2.7413	2.90381	3.5796	2.60429	3.01105	3.7119	4.00428	4.19928	4.32282	3.50473	2.79557	-1.1734	1.02458	0.498089	-0.207762	-1.74792	-1.21748	-1.71296	-0.763434	0.10824	0.0196319	0.000721931	0.0317452	0.182557	5.99806e-06	3.0676e-06	1.15238e-11	0.0012093	0.672136	Mus musculus mRNA for ENH1, complete cds	signal transduction [0007165]
AB016602	Mm.12860	4.9187	4.58305	4.30718	3.97413	4.98655	4.40466	4.49003	4.55771	4.86552	0.0275766	0.280775	0.0299443	-0.083139	-0.014631	-0.0747386	-0.15352	-0.263266	-0.0128423	4.89112	4.30227	4.27723	4.05727	5.00118	4.4794	4.64355	4.82098	4.87836	4.00699e-13	1.06601e-11	2.11581e-09	3.12184e-09	1.20608e-10	5.13646e-12	4.78954e-16	1.09866e-14	1.57548e-11	Mus musculus mRNA for G-protein coupled receptor, complete cds	G-protein coupled receptor protein signaling pathway [0007186]
AB017136	Mm.228	1.10875	1.98941	2.12526	1.41582	1.11113	1.25126	1.58926	1.3104	0.915737	1.78143	2.20827	2.4608	2.48798	2.29477	2.23276	2.53999	2.08502	1.45247	-0.672679	-0.218864	-0.335543	-1.07215	-1.18364	-0.981496	-0.950724	-0.774621	-0.536732	2.5565e-05	0.166703	0.178487	8.92197e-07	2.72009e-05	8.41998e-06	1.26205e-06	0.0162983	0.0226961	Mus musculus mRNA for cupidin, complete cds	metabotropic glutamate receptor signaling pathway [0007216]
AB018421	Mm.10742	3.28485	2.51847	2.18945	2.33475	3.14527	2.55832	2.44539	2.95003	3.39745	0.00504494	-0.158369	-0.311426	1.62237e-05	-0.00383699	-0.249207	0.00877927	-0.170396	-0.0691221	3.27981	2.67683	2.50087	2.33473	3.14911	2.80752	2.43661	3.12043	3.46657	6.53827e-09	5.17882e-06	1.34172e-09	8.70172e-09	1.15041e-09	7.86889e-08	1.97924e-09	1.75592e-10	3.97105e-09	Mus musculus CYP4A10 mRNA for cytochrome P-450, complete cds	fatty acid metabolism [0006631]
AB021122	Mm.24565	2.96636	3.61233	3.42495	3.57375	2.95574	3.32318	2.99888	3.35153	3.14761	4.43197	4.22059	4.53889	4.82022	4.78759	5.14918	5.17706	4.64248	4.05475	-1.46562	-0.608263	-1.11394	-1.24647	-1.83186	-1.82599	-2.17818	-1.29095	-0.907137	7.3786e-07	0.000798031	0.000183571	3.12892e-08	3.11086e-08	5.79385e-11	4.06306e-12	2.69048e-06	4.57536e-06	Mus musculus Tim23 mRNA for translocase of inner mitochondrial membrane, complete cds	mitochondrial translocation [0006628]
AB022163	Mm.29012	-0.0181587	0.0973882	0.425989	0.559406	0.673211	0.678369	0.702627	0.870139	0.370017	1.1481	1.19325	1.26971	1.18481	1.19099	1.3391	1.34419	1.3498	1.25865	-1.16626	-1.09586	-0.843722	-0.625406	-0.517775	-0.660728	-0.641559	-0.479657	-0.888629	0.00201829	0.00254237	0.00235716	0.0089389	0.00451105	4.49374e-06	0.00249623	0.0182517	0.000780196	Mus musculus hagoromo mRNA, complete cds	cell cycle [0007049]
AB025408	Mm.1017	3.29282	3.3144	3.68394	4.10473	3.49587	3.28583	3.31553	3.7082	3.45126	4.42269	3.93533	4.06416	4.40212	4.21214	4.24365	4.37358	4.14639	3.82046	-1.12987	-0.620934	-0.380218	-0.297392	-0.716275	-0.957823	-1.05806	-0.438188	-0.3692	9.88118e-05	0.000135251	0.0478678	0.0620679	0.00118487	8.1283e-07	1.72056e-06	0.00155364	0.0150903	Mus musculus mRNA for sid478p, complete cds	carbohydrate metabolism [0005975]
AB026047	Mm.178726	0.146143	-0.035205	-0.0107466	1.37615	1.52666	0.189263	0.288914	0.920148	0.64523	0.0214594	-0.304106	-0.257506	-0.0298798	-0.0402706	0.143118	-0.0679121	-0.118002	-0.109676	0.124683	0.268901	0.246759	1.40602	1.56693	0.0461444	0.356826	1.03815	0.754906	0.704349	0.262368	0.198042	3.6191e-06	0.000432422	0.899826	0.421131	0.00199679	0.0135921	Mus musculus mRNA for MS4A11, complete cds	inflammatory response [0006954]
AB026997	Mm.29163	0.728173	1.2331	1.07601	0.966691	0.769121	1.15759	0.990659	1.07598	1.14871	1.61669	1.43924	1.44415	1.47072	1.81902	1.81588	1.88585	1.35429	1.33646	-0.888513	-0.206145	-0.368146	-0.504033	-1.0499	-0.658285	-0.895192	-0.278312	-0.187746	0.000511387	0.42479	0.347727	0.157497	0.00668051	0.0778355	5.12204e-06	0.231826	0.416307	Mus musculus CAST mRNA for calpastatin, complete cds	carbohydrate metabolism [0005975]
AB028209		4.75593	4.3784	4.13058	4.01664	4.64177	4.07445	4.13843	4.37841	4.66385	3.33984	3.01037	2.93842	2.79522	2.93905	3.02618	2.97	2.6958	2.60199	1.41609	1.36802	1.19215	1.22142	1.70271	1.04827	1.16843	1.68261	2.06186	1.84501e-06	1.29613e-07	1.38584e-06	4.81443e-07	2.23032e-08	5.33552e-05	1.09658e-08	9.61546e-07	9.66705e-07	Mus musculus mRNA, up-regulated by FUS-ERG, 3' region, cDNA fragment: C14G220	biological_process unknown [0000004]
AB030187	Mm.40009	2.09599	1.53955	1.80895	2.11303	2.50355	1.83315	1.72929	2.2957	2.61897	0.357901	0.0365215	0.765231	0.907477	0.75923	0.479173	1.12364	1.3984	1.18626	1.73809	1.50303	1.04371	1.20555	1.74432	1.35397	0.605651	0.897303	1.43271	0.0189332	0.0127994	9.26316e-05	1.87935e-05	2.89985e-06	0.0182942	0.242522	0.00720307	1.42074e-05	Mus musculus mRNA, complete cds, clone:1-73	nitrogen metabolism [0006807]
AB030199	Mm.29870	3.16799	2.59543	2.49411	2.75688	3.23984	2.68328	2.6424	3.16908	3.54817	0.108486	0.313707	0.748996	0.737788	0.795746	1.0564	0.884551	0.696586	0.514676	3.0595	2.28172	1.74512	2.01909	2.4441	1.62688	1.75785	2.47249	3.0335	3.01381e-05	0.00078679	2.89937e-06	6.93581e-07	7.31071e-09	2.60698e-05	1.81173e-06	9.49902e-08	9.24851e-11	Mus musculus mRNA, complete cds, clone:2-68	neurogenesis [0007399]
AB030206		1.33687	0.976076	1.705	2.60614	2.25907	1.83544	1.44961	1.72516	2.12985	1.19503	0.688855	1.44643	1.55018	2.15017	2.14034	2.18099	1.73013	1.49039	0.141843	0.287221	0.25857	1.05595	0.108903	-0.304902	-0.731378	-0.00496243	0.639457	0.83201	0.65233	0.104382	7.62303e-07	0.660178	0.0852919	0.000769423	0.972491	0.0182557	Mus musculus mRNA, partial sequence, clone:2-82	cell growth and/or maintenance [0008151]
AB030906	Mm.18718	2.68979	2.56415	3.12195	3.11565	3.33496	3.15876	3.04745	3.10344	3.28469	0.530622	0.707552	1.52472	1.10488	0.0485194	0.509858	1.41742	1.39103	1.12574	2.15916	1.85659	1.59723	2.01078	3.28644	2.6489	1.63003	1.71241	2.15895	0.0123152	0.034105	1.12218e-05	1.47654e-06	8.77035e-06	0.000239443	0.000127921	3.72216e-05	4.42778e-09	Mus musculus scmh1 mRNA for sex comb on midleg homolog protein, complete cds	embryogenesis and morphogenesis [0007345]
AB031387	Mm.41043	2.39939	2.97179	2.86623	3.06706	2.43387	2.67938	2.41286	2.79239	2.38612	3.62626	3.22185	3.36686	3.50009	3.32293	3.68947	3.62892	3.19065	3.04116	-1.22687	-0.250064	-0.500633	-0.433028	-0.88906	-1.01009	-1.21606	-0.398258	-0.655042	0.000894755	0.00123655	0.00694004	0.00024913	0.00182493	1.58361e-05	6.25432e-09	0.0045207	0.00121238	Mus musculus mRNA for Clast3 protein, complete cds	leading strand elongation [0006272]
AB032249	Mm.24163	1.75477	1.72831	1.70978	2.02896	1.79487	1.79985	1.93544	2.01836	1.70023	2.32238	2.47746	2.84674	3.33077	2.87948	2.8398	2.81306	2.91517	2.80926	-0.567606	-0.749149	-1.13696	-1.30181	-1.08461	-1.03995	-0.87762	-0.896805	-1.10903	0.00180454	0.0068466	5.51452e-05	0.0011984	3.42681e-05	7.45517e-08	5.23911e-05	0.00199418	0.00266283	Mus musculus masc mRNA for apoptosis-associated speck-like protein containing CARD, complete cds	transcription [0006350]
AB033128	Mm.89197	3.20192	2.36223	2.41767	2.50218	3.22315	2.76542	2.66022	2.7895	3.37066	0.449983	0.18878	0.157006	0.158289	0.279805	0.542736	0.498189	0.430004	0.418882	2.75194	2.17345	2.26066	2.3439	2.94335	2.22269	2.16203	2.35949	2.95177	3.58822e-08	1.71243e-06	1.41333e-05	2.37134e-06	2.19608e-09	3.76127e-08	6.33311e-08	1.91819e-07	1.06578e-08	Mus musculus mRNA, complete cds, testis-specific gene	behavior [0007610]
AB034991	Mm.29151	1.36919	1.73677	1.65336	1.86081	1.46303	1.69011	1.28923	1.96029	1.8862	1.85309	1.59328	1.92623	2.38186	2.55064	2.96166	2.97765	2.6088	2.34387	-0.4839	0.143489	-0.272864	-0.521048	-1.08761	-1.27155	-1.68842	-0.648509	-0.457664	0.000266513	0.603025	0.491422	0.0571678	1.3809e-06	2.48433e-05	1.73398e-06	0.000206526	0.0018021	Mus musculus Herpud1 mRNA for stress protein Herp, complete cds	stress response [0006950]
AB035383	Mm.29430	1.23379	1.34759	1.37592	1.59781	1.36605	1.30805	1.40161	1.57166	1.38762	2.40792	2.21517	2.26988	2.34052	1.9583	2.2855	2.35945	2.09203	1.88714	-1.17412	-0.867577	-0.893963	-0.742712	-0.592252	-0.977451	-0.957834	-0.520377	-0.499515	1.32815e-07	1.22167e-05	0.000130868	0.000180192	0.00611828	0.000126381	4.32891e-07	0.00180791	0.0472878	Mus musculus mRNA for SRp25 nuclear protein, complete cds	DNA repair [0006281]
AB035725	Mm.27972	2.76248	2.97987	2.89442	2.79535	2.88608	2.78436	3.06077	2.97209	2.70363	3.13311	3.09884	3.4476	4.03281	3.01514	2.55441	3.36424	3.69075	2.91181	-0.370633	-0.118974	-0.55318	-1.23745	-0.129057	0.229946	-0.303466	-0.718658	-0.208173	0.0129683	0.655654	0.218044	4.10028e-06	0.56488	0.124889	0.346368	0.000663648	0.0495621	Mus musculus SYNCRIP mRNA, complete cds	nucleocytoplasmic transport [0006913]
AB036765	Mm.154211	1.44952	1.63212	1.49356	1.04432	1.67684	1.62274	1.48824	1.25371	1.6082	0.15883	0.0938104	-0.0609695	-0.0826149	0.00372346	0.0335771	-0.00459306	0.400433	0.372715	1.29069	1.53831	1.55453	1.12693	1.67311	1.58917	1.49284	0.853279	1.23549	8.94711e-06	1.89684e-07	0.000962713	0.0033676	1.09918e-05	3.65344e-07	7.15794e-07	0.00184544	0.00115324	Mus musculus mRNA for FGF-22, complete cds	cell cycle control [0000074]
AB037192		-0.210002	1.15708	1.82081	1.35137	1.52042	1.64725	1.3952	0.785326	-0.00168637	0.268477	0.247427	0.329867	0.223398	0.116352	0.350411	0.251432	0.344012	0.534377	-0.478479	0.909656	1.49094	1.12797	1.40407	1.29683	1.14377	0.441314	-0.536063	0.338732	0.0560155	2.98504e-05	0.00093316	2.99458e-06	0.00121376	0.0167567	0.106484	0.30194	Mus musculus mlst-1 gene for liver specific transporter-1, exon 4	glutathione biosynthesis [0006750]
AB037373	Mm.158097	1.53607	0.92676	0.668872	0.748523	1.38028	1.17993	0.798949	0.764688	1.31068	-0.185685	0.0159623	-0.207804	-0.336052	-0.412434	-0.211105	-0.143805	-0.100062	0.0946576	1.72176	0.910797	0.876676	1.08458	1.79272	1.39103	0.942754	0.864749	1.21602	3.46658e-09	0.020487	0.00333761	2.91106e-05	1.23919e-08	4.39688e-05	0.000201332	0.00131624	9.99829e-05	Mus musculus CAT mRNA for calcium transporting protein homolog, complete cds	sensory perception [0007600]
AB037540	Mm.10976	1.54436	1.91891	2.06191	2.20335	2.04595	0.886332	1.23699	1.7312	1.27914	2.85412	2.88876	2.94107	2.95519	2.8551	2.84758	3.14487	3.08876	2.67905	-1.30976	-0.969844	-0.879157	-0.751844	-0.809148	-1.96125	-1.90789	-1.35755	-1.39991	6.21134e-07	8.07125e-05	4.89618e-05	0.0175284	0.0525055	0.00281546	0.0106213	1.91291e-07	8.09023e-05	Mus musculus CYP4F14 mRNA for leukotriene B4 omega-hydroxylase, complete cds	electron transport [0006118]
AB037665	Mm.43330	6.55225	6.32586	6.36617	6.05612	6.49739	6.2306	6.43134	6.36795	6.48809	4.96315	5.30271	5.32094	5.4931	5.25656	4.87743	4.79849	5.40977	5.15667	1.5891	1.02315	1.04523	0.563018	1.24083	1.35317	1.63284	0.958183	1.33141	3.05279e-05	0.000815952	0.00390062	0.0042009	1.35803e-06	4.14244e-08	3.39319e-06	0.00063918	7.58152e-05	Mus musculus rpl38 mRNA for ribosomal protein L38, complete cds	protein biosynthesis [0006412]
AB038667	Mm.39262	1.72387	1.79273	2.11569	2.61965	1.80712	1.49397	1.54916	1.78864	1.73422	2.89955	2.62115	2.92782	3.02294	3.08756	3.31091	3.02453	2.95321	2.97557	-1.17568	-0.828419	-0.812128	-0.403291	-1.28044	-1.81694	-1.47537	-1.16457	-1.24135	0.000442589	0.000165141	0.00130547	0.00353157	0.0130007	0.000879928	2.27819e-06	9.62707e-07	2.88463e-05	Mus musculus mRNA for Netrin-G1a, complete cds	neurogenesis [0007399]
AB041263	Mm.22168	2.47083	2.13555	1.87911	2.11133	2.12163	1.78067	1.58319	2.04464	2.1932	2.97269	2.74538	2.76036	2.89974	2.5721	2.73021	2.67135	2.81218	3.01873	-0.501854	-0.60983	-0.881243	-0.788405	-0.450474	-0.949533	-1.08816	-0.767533	-0.825531	1.72545e-05	0.0198497	0.00636783	0.000487849	0.095659	7.21225e-05	1.44808e-06	0.000625672	0.00522502	Mus musculus mRNA for N-acetylneuraminic acid 9-phosphate synthetase, complete cds	protein biosynthesis [0006412]
AB041540	Mm.154610	1.09933	0.83255	0.36148	0.196311	0.937616	0.960009	0.643889	0.807873	1.15902	-0.0190033	0.028484	-0.175914	-0.231625	0.0202727	-0.304521	-0.366259	-0.204518	-0.243315	1.11833	0.804066	0.537393	0.427936	0.917343	1.26453	1.01015	1.01239	1.40234	2.00708e-06	0.00298238	0.114583	0.0362165	0.00996335	4.70722e-05	3.72454e-05	0.000365546	5.04518e-08	Mus musculus brain cDNA, clone MNCb-0941, similar to AJ243320 (Canis familiaris)	biological_process unknown [0000004]
AB041575	Mm.28650	3.20232	3.48991	3.33673	3.33916	3.30134	3.26635	3.27194	3.34957	3.19313	3.74505	3.57469	3.41973	3.66138	3.72466	3.92615	3.79141	3.67643	3.41769	-0.542733	-0.0847773	-0.0830039	-0.322225	-0.423325	-0.659805	-0.519465	-0.326857	-0.224568	1.26403e-05	0.711961	0.804794	0.0161606	0.000591499	6.76343e-06	1.28408e-06	0.0916649	0.185656	Mus musculus brain cDNA, clone MNCb-1660, similar to Homo sapiens RAB6, member RAS oncogene family (RAB6) mRNA	intracellular protein traffic [0006886]
AB041585	Mm.28584	2.67626	3.06789	2.87779	2.54326	2.6051	2.72367	2.62258	2.53753	2.56346	3.25941	3.36057	3.21192	3.18469	3.14299	3.14352	3.36335	3.34234	3.20747	-0.583147	-0.29268	-0.334135	-0.641435	-0.537883	-0.419853	-0.740769	-0.804814	-0.644006	2.14204e-07	0.0517314	0.148349	0.000171598	0.000162859	0.00039881	9.98778e-06	0.000233078	0.000186561	Mus musculus brain cDNA, clone MNCb-2471	cytoskeleton organization and biogenesis [0007010]
AB041652	Mm.3035	3.39698	3.6076	3.20976	3.10606	2.87412	2.98972	2.78702	2.90802	2.99248	3.83695	3.56799	3.44615	3.34679	3.40853	3.67646	3.54601	3.29476	3.353	-0.439966	0.0396027	-0.236387	-0.240729	-0.534413	-0.686738	-0.75899	-0.386733	-0.360513	0.00254982	0.778733	0.261524	0.0853944	0.00250013	2.5093e-05	1.99955e-08	0.0956878	0.152174	Mus musculus brain cDNA, clone MNCb-1308	nucleic acid binding [0003676]
AB041655	Mm.29702	2.00758	1.79102	1.72019	2.15716	2.04919	1.8198	1.87588	2.05862	1.8622	1.40721	1.2364	1.3176	1.34164	1.26552	1.34484	0.862434	1.24362	1.73473	0.600373	0.554624	0.402594	0.815515	0.783678	0.474962	1.01345	0.815003	0.127477	0.00020497	0.00884666	0.0963741	3.69581e-05	0.00516774	0.0166973	1.89509e-06	4.33156e-05	0.630049	Mus musculus brain cDNA, clone MNCb-2442, similar to Rattus norvegicus SERP1 mRNA	biological_process unknown [0000004]
AB041802	Mm.56827	2.26069	2.30279	2.05971	2.10783	2.86178	2.75773	2.58302	2.45833	2.70628	0.329421	0.454186	0.817792	0.459981	0.341232	0.51616	0.435507	0.129786	0.201438	1.93127	1.8486	1.24192	1.64785	2.52055	2.24157	2.14752	2.32855	2.50484	0.000243057	0.00035465	0.0248908	0.000658133	2.22189e-10	2.65375e-10	2.08079e-08	2.33893e-05	3.07834e-05	Mus musculus brain cDNA, clone MNCb-1723	biological_process unknown [0000004]
AB041997	Mm.28768	3.24403	3.77008	4.09209	4.15066	3.60518	3.42106	3.4888	3.8131	3.60808	4.33546	4.30805	4.52855	4.7249	4.50156	4.81173	4.72482	4.84918	4.55464	-1.09143	-0.537967	-0.436461	-0.57424	-0.896373	-1.39067	-1.23602	-1.03608	-0.946562	1.40549e-05	0.00566617	0.0191958	4.01966e-05	6.42226e-07	2.57128e-10	3.66666e-12	1.33693e-07	1.34476e-07	Mus musculus PGES mRNA for prostaglandin E synthase, complete cds	prostaglandin metabolism [0006693]
AB042408	Mm.40025	3.09241	2.10147	1.42567	1.65808	2.79271	2.19286	1.98454	2.83866	3.42346	0.3384	0.857855	0.250576	-0.0258232	0.235072	0.245134	0.251258	0.379749	0.162913	2.75401	1.24361	1.17509	1.68391	2.55764	1.94772	1.73328	2.45892	3.26055	3.54724e-07	0.000839743	0.00746697	0.000455289	4.05163e-07	5.09567e-05	2.23727e-05	1.14859e-06	2.54484e-09	Mus musculus strg mRNA for striatum-specific G protein-coupled receptor, complete cds	G-protein coupled receptor protein signaling pathway [0007186]
AB043550	Mm.44876	2.37885	1.84185	1.708	1.5713	2.0144	1.88473	1.69902	1.66668	2.28557	1.03238	0.876903	0.859934	1.0748	0.741705	0.887163	1.04591	0.777542	0.596901	1.34647	0.964946	0.848067	0.496493	1.2727	0.997564	0.653118	0.889134	1.68867	2.82349e-05	1.71294e-06	0.000397219	0.012724	8.77207e-07	0.000103611	0.000117604	0.0926574	0.00161175	Mus musculus narf mRNA for neural activity-related ring finger protein, complete cds	transcription [0006350]
AB044560	Mm.81159	3.59365	3.15315	3.08835	3.0612	3.45006	3.00133	2.87444	2.99121	3.4131	0.559725	0.291243	0.247002	0.00435631	0.231569	0.803604	0.857727	0.479388	0.656576	3.03392	2.86191	2.84135	3.05685	3.21849	2.19773	2.01671	2.51182	2.75653	1.13792e-08	6.09759e-08	5.81642e-10	4.5479e-11	2.915e-10	9.85456e-06	5.26481e-06	3.90447e-05	4.675e-06	Mus musculus mRNA for Gliacolin, complete cds	cell adhesion [0007155]
AB045322	Mm.27620	5.08817	4.24223	4.25411	4.11956	4.55871	4.55792	4.72156	4.86018	5.19973	1.36043	1.44795	1.7535	2.00997	1.89053	1.88306	1.97157	2.01329	1.42463	3.72774	2.79429	2.50061	2.10959	2.66818	2.67485	2.74998	2.84689	3.7751	1.21749e-09	4.29558e-05	0.00105471	0.000145658	5.78929e-07	2.65506e-11	4.08292e-10	1.07338e-09	2.06211e-10	Mus musculus brain cDNA clone MNCb-1436, similar to human mRNA for KIAA0194 gene	transcription regulation [0006355]
AB049623	Mm.29553	0.968587	1.26673	1.46239	1.576	1.6249	1.68211	1.77609	1.89072	1.49638	1.52339	2.13425	2.4058	2.36023	2.81093	2.90081	3.00585	2.83902	2.39358	-0.554807	-0.867525	-0.943416	-0.784228	-1.18602	-1.21869	-1.22976	-0.948308	-0.897209	0.0133526	6.37586e-06	9.6771e-06	0.000232927	4.95285e-07	2.3574e-08	3.17621e-07	2.23381e-05	9.46339e-07	Mus musculus HSCO mRNA, complete cds	carbohydrate metabolism [0005975]
AF004858	Mm.12806	1.61331	1.78963	2.00379	1.70163	1.87271	2.00412	1.84694	1.36102	1.62467	0.416736	0.326941	0.402923	0.358452	0.329005	0.056635	0.150736	0.173622	0.602825	1.19657	1.46269	1.60087	1.34318	1.5437	1.94748	1.6962	1.1874	1.02184	0.00384386	0.00018262	7.46382e-05	0.000427943	7.83808e-05	6.91281e-09	5.119e-06	0.0208903	0.0447748	Mus musculus platelet activating factor receptor mRNA, partial cds	chemotaxis [0006935]
AF007267	Mm.18939	2.12869	2.61551	2.94207	2.84143	2.48472	2.42014	2.38119	2.61091	2.57487	3.26854	3.41063	3.59765	3.90479	3.87338	4.06334	3.76548	3.70852	3.87578	-1.13985	-0.795115	-0.655582	-1.06336	-1.38866	-1.6432	-1.3843	-1.09761	-1.30091	7.23508e-09	3.05171e-05	0.00165654	1.46501e-07	2.17049e-11	1.06964e-08	5.08809e-11	7.98524e-07	4.58335e-10	Mus musculus phosphomannomutase Sec53p homolog mRNA, complete cds	mannose metabolism [0006013]
AF014454	Mm.23794	0.943326	0.580617	0.660229	0.799579	1.49778	1.22578	1.10954	1.33011	1.62874	-0.200043	-0.0804078	-0.425434	-0.430662	-0.181223	-0.206625	-0.45402	-0.442517	-0.374582	1.14337	0.661025	1.08566	1.23024	1.679	1.43241	1.56356	1.77263	2.00332	0.0226024	0.0624376	0.000805675	4.07937e-05	1.67794e-05	0.000475043	1.74968e-06	7.88951e-07	1.11932e-07	Mus musculus murine retrovirus readthrough RNA sequence	biological_process unknown [0000004]
AF016402		2.44178	2.81038	2.66745	2.81283	2.52867	2.43649	3.03781	3.02103	2.47232	3.18714	3.40563	3.54746	3.82837	3.33335	3.60053	3.61265	3.89342	3.56855	-0.745358	-0.595251	-0.880009	-1.01554	-0.804688	-1.16404	-0.574843	-0.87239	-1.09623	1.10435e-05	7.68424e-05	0.00060696	3.70353e-06	8.01064e-05	3.62938e-06	0.000805397	0.000101345	1.5147e-05	Mus musculus iron regulatory protein 2 (IRP2) mRNA, partial cds	tricarboxylic acid cycle [0006099]
AF016695		1.18607	0.96328	0.733734	1.00836	0.973103	1.00941	1.27507	1.69084	1.56387	0.186862	0.305097	0.603559	0.421344	0.392524	0.0875389	0.16779	0.555717	0.275135	0.999209	0.658184	0.130175	0.587012	0.58058	0.921869	1.10728	1.13513	1.28873	1.98436e-07	0.0435152	0.693719	0.0720499	0.115361	0.0176633	0.000390439	0.000231195	0.000181356	Mus musculus colonic mucin (MUC2) mRNA, partial cds	cell growth and/or maintenance [0008151]
AF017175	Mm.18522	1.74744	1.85973	1.78854	1.61297	1.68445	1.93278	1.54134	1.20007	1.65581	2.49799	2.42436	2.29926	2.21891	2.25244	2.40911	2.66571	2.3722	2.15712	-0.75055	-0.564629	-0.510723	-0.605938	-0.567991	-0.476336	-1.12437	-1.17213	-0.501304	0.0226591	0.0635086	0.0406089	0.00636094	0.0268471	0.00267034	3.97285e-07	1.9133e-06	0.264625	Mus musculus liver carnitine palmitoyltransferase I mRNA, partial cds	fatty acid metabolism [0006631]
AF018262	Mm.3294	-0.104011	0.148216	0.169973	0.503117	0.161228	-0.22189	-0.327278	0.0146395	-0.356191	1.02523	0.495412	0.853168	0.937869	0.629303	1.30426	1.31916	0.694323	0.461539	-1.12924	-0.347196	-0.683194	-0.434752	-0.468075	-1.52615	-1.64643	-0.679684	-0.81773	0.00335798	0.264503	0.0161405	0.0390833	0.189433	4.71221e-06	2.07438e-05	0.0182858	0.0200076	Mus musculus protein phosphatase 5 (PP5) mRNA, complete cds	transcription [0006350]
AF020338		1.37611	0.731875	0.504342	0.62265	1.0269	0.725243	0.642991	1.08028	1.71507	0.16813	0.444288	0.334943	0.161508	0.128949	0.110301	0.304969	0.262786	0.120646	1.20798	0.287587	0.169399	0.461141	0.897948	0.614943	0.338023	0.81749	1.59442	9.8248e-05	0.175787	0.48887	0.0664513	0.00140237	0.00710343	0.082964	0.0114012	5.17155e-06	Mus musculus peripherial benzodiazepine receptor associated protein (Pap20) mRNA, partial cds	DNA replication [0006260]
AF022250		2.62547	2.69236	2.58491	2.32062	2.55227	2.82315	2.85879	2.53076	2.55905	0.287135	0.279182	0.208668	0.506872	0.248179	0.460759	0.191728	0.307088	0.446311	2.33833	2.41318	2.37624	1.81374	2.30409	2.3624	2.66707	2.22367	2.11274	3.982e-08	5.92216e-07	5.56518e-06	0.000107787	1.11856e-07	9.47101e-09	2.2993e-06	3.62878e-05	0.000150132	Mus musculus calcium-sensing receptor related sequence 1 (Casr-rs1) mRNA, partial cds	olfaction [0007608]
AF022856	Mm.30314	1.67862	0.879085	1.37648	1.40855	2.46684	1.08873	1.05957	1.75178	2.14195	-0.608046	-0.681554	0.703126	0.808096	-0.157438	-0.172101	-0.165767	-0.254351	0.18156	2.28666	1.56064	0.673357	0.600458	2.62428	1.26083	1.22533	2.00613	1.96039	0.0132902	0.0554776	0.391394	0.498845	4.27477e-10	0.0121158	0.00924797	2.75423e-06	8.09465e-06	Mus musculus neuropilin-2(a22) mRNA, alternatively spliced, complete cds	axon guidance [0007411]
AF031150	Mm.8026	1.66497	2.12006	2.79833	2.3928	2.43174	2.18926	2.14633	2.20898	2.05736	2.83064	2.78796	3.32001	3.58352	3.50443	2.97756	3.41342	3.67859	3.21272	-1.16567	-0.667902	-0.52168	-1.19072	-1.07268	-0.788307	-1.26709	-1.46961	-1.15537	0.0543925	0.295797	0.0529486	2.41432e-05	2.8408e-05	0.0808361	0.0407036	3.57142e-08	4.52882e-07	Mus musculus paired-box transcription factor (Pax4) mRNA, complete cds	transcription regulation [0006355]
AF031467	Mm.24210	0.644684	0.994817	2.26967	2.33093	1.90653	1.69266	1.60164	1.65503	1.52615	2.19785	2.22587	2.84699	2.92247	2.98302	3.04052	3.19562	3.0775	3.20933	-1.55317	-1.23105	-0.577321	-0.591539	-1.07649	-1.34786	-1.59397	-1.42247	-1.68318	0.00465877	0.0257125	0.00480187	0.00712316	0.000208051	5.03116e-07	1.18391e-07	3.94622e-06	1.21601e-05	Mus musculus branched-chain amino acid aminotransferase (Eca40) mRNA, nuclear gene encoding mitochondrial protein, complete cds	amino acid metabolism [0006520]
AF032131	Mm.197442	2.88888	3.06813	3.26102	3.16017	3.19892	3.31819	3.44777	3.46824	3.53624	3.83282	4.09934	4.2121	4.33373	4.61813	4.69826	4.73181	4.69056	4.54848	-0.943946	-1.03121	-0.951083	-1.17355	-1.41921	-1.38006	-1.28404	-1.22232	-1.01224	3.814e-07	1.93017e-05	0.000260349	2.07338e-06	6.59631e-09	5.62828e-10	5.33056e-10	1.00557e-05	0.000143505	Mus musculus E2F-like transcriptional repressor protein mRNA, complete cds	cell cycle [0007049]
AF032967	Mm.8540	0.594927	0.61882	0.55554	0.901436	0.585287	0.370722	-0.2067	0.108317	0.588375	0.891298	0.274983	1.54414	1.71155	1.28515	1.60469	1.48139	1.49562	2.58366	-0.296371	0.343837	-0.988604	-0.810112	-0.699864	-1.23396	-1.68809	-1.3873	-1.99528	0.588717	0.562663	0.00510742	0.003397	0.263146	0.116168	0.00379199	0.00013699	7.37627e-07	Mus musculus strain C3H/HeN mRNA preferentially expressed in LPS-normoresponsive macrophages	biological_process unknown [0000004]
AF033565	Mm.147641	1.51938	1.54014	1.36984	0.636012	1.08749	1.14171	0.918457	0.731889	1.12268	1.97642	1.60545	1.60973	1.59063	1.88576	2.06424	1.86108	1.94511	2.00626	-0.45704	-0.0653133	-0.239891	-0.954617	-0.798268	-0.922537	-0.942625	-1.21322	-0.883582	0.0651083	0.753498	0.370092	0.0052487	0.0200075	0.00314855	6.18491e-06	0.00274454	6.36892e-05	Mus musculus cdc2/CDC28-like protein kinase 3 (Clk3) mRNA, complete cds	blastoderm segmentation [0007350]
AF033666		2.57308	2.85667	2.71831	2.70493	2.83638	2.43488	2.60731	2.74303	2.49185	2.67882	2.94167	3.02648	3.15787	3.35648	3.58947	3.69697	3.33731	2.73908	-0.105734	-0.0850015	-0.308164	-0.45294	-0.520104	-1.15459	-1.08966	-0.594277	-0.247231	0.423096	0.568179	0.137752	0.00205075	5.20595e-05	5.84188e-06	1.3323e-07	0.00714928	0.0367467	Mus musculus gene-trap line CT 82 nucleolar protein (cbp82) mRNA, partial cds	biological_process unknown [0000004]
AF035526	Mm.6259	1.74643	1.78122	1.83067	1.70316	1.9428	1.91479	1.64643	1.67202	1.70176	2.37565	2.20745	2.23435	2.44452	2.46678	2.45766	2.40392	2.39627	2.3201	-0.629225	-0.426231	-0.403683	-0.741361	-0.523981	-0.542871	-0.757485	-0.724251	-0.618336	2.32078e-09	0.00305535	0.114834	0.00013542	0.000345861	2.21983e-05	7.7585e-07	0.0005802	0.00112115	Mus musculus kanadaptin mRNA, complete cds	transport [0006810]
AF037256	Mm.10094	2.72236	2.82394	2.79001	2.58675	2.86495	2.97865	2.99174	2.59682	2.76749	1.82288	1.53926	1.72054	1.60196	1.6347	1.76002	1.66544	1.66166	1.98879	0.899482	1.28468	1.06946	0.984797	1.23025	1.21863	1.3263	0.935162	0.778699	9.41143e-05	3.73118e-06	2.95972e-05	7.51099e-05	3.80617e-07	1.79344e-07	3.83392e-06	1.98295e-05	6.3519e-05	Mus musculus ES2 protein (Es2) mRNA, complete cds	leading strand elongation [0006272]
AF038507	Mm.45111	2.71969	2.47115	2.37752	2.41083	2.68061	2.28716	2.11926	2.22432	2.21085	3.30839	3.18352	2.92403	2.70882	2.60633	2.89442	2.79811	3.07024	3.28552	-0.5887	-0.712373	-0.546507	-0.297989	0.074283	-0.607267	-0.678849	-0.845918	-1.07467	2.65108e-05	7.1552e-05	0.00752528	0.0307795	0.7185	0.00603133	4.3103e-06	0.000110144	6.73178e-06	Mus musculus CIP7 (cip7) mRNA, complete cds	biological_process unknown [0000004]
AF039892		0.779453	1.05065	1.61176	1.42744	1.47798	0.870881	0.859417	0.75332	0.854755	-0.660524	-0.781892	-0.0562427	0.296888	0.404292	0.264726	0.323984	0.0976427	0.18916	1.43998	1.83255	1.668	1.13055	1.07369	0.606155	0.535432	0.655678	0.665595	0.0522394	0.0187145	7.00228e-07	1.49117e-05	0.000621696	0.168837	0.218715	0.107042	0.122376	Mus musculus endothelin receptor subtype A (ET-AR) mRNA, partial cds	G-protein coupled receptor protein signaling pathway [0007186]
AF041060	Mm.12959	1.29944	1.76631	1.65734	1.69058	1.46391	1.77858	0.899575	1.23015	1.36149	2.62394	2.01598	2.28962	2.6426	2.68367	2.799	2.80618	2.40556	2.6894	-1.3245	-0.249667	-0.632277	-0.952026	-1.21976	-1.02042	-1.9066	-1.17541	-1.32791	0.0013382	0.154049	0.0724876	7.67808e-06	1.03787e-06	8.28237e-07	1.92955e-08	4.96428e-05	8.15985e-06	Mus musculus co-chaperone mt-GrpE#2 mRNA, nuclear gene encoding mitochondrial protein, partial cds	intracellular protein traffic [0006886]
AF042360		1.89042	2.00129	1.64451	1.46106	2.06929	2.17077	1.88172	1.52713	1.87854	-0.120167	0.111995	-0.164809	-0.0918665	-0.268387	-0.419089	-0.261978	-0.370368	-0.296667	2.01058	1.8893	1.80932	1.55293	2.33768	2.58986	2.1437	1.8975	2.17521	5.7419e-06	2.7278e-06	2.71335e-05	8.54509e-05	1.35284e-07	8.15301e-09	1.28067e-07	1.33639e-06	1.36891e-07	Mus musculus clone OR27-3 putative olfactory receptor mRNA, partial cds	olfaction [0007608]
AF042361		1.11317	0.646226	0.373409	0.316404	1.22773	1.14366	0.63744	0.832338	1.58515	-0.214658	-0.372655	-0.498231	-0.414542	-0.202757	-0.29754	-0.197774	-0.307774	-0.0726552	1.32783	1.01888	0.87164	0.730946	1.43049	1.4412	0.835214	1.14011	1.6578	0.000152914	0.000412317	0.012294	0.0286609	1.24479e-05	2.73926e-06	0.0160063	0.00189005	1.77958e-06	Mus musculus clone OR55-36 putative olfactory receptor mRNA, partial cds	olfaction [0007608]
AF044335	Mm.4733	2.34881	1.38936	1.25036	1.01387	2.14148	1.12028	1.39745	1.95141	2.39094	-0.295655	-0.665486	-0.672707	-0.319949	-0.285245	-0.520978	-0.452563	-0.288189	-0.348346	2.64446	2.05485	1.92307	1.33382	2.42672	1.64125	1.85002	2.2396	2.73929	7.73787e-12	2.50735e-05	5.44233e-06	3.04651e-05	6.51274e-07	4.48525e-05	5.44807e-06	1.19687e-06	6.14042e-12	Mus musculus strain BALB/cAnPt cyclin dependent kinase inhibitor p16INK4a (Cdkn2a) mRNA, complete cds	cyclin [0003751]
AF045766	Mm.12890	0.744067	0.37495	0.283336	0.195612	0.822034	0.635032	0.268671	0.505642	0.848642	-0.280465	-0.072245	-0.537334	-0.450446	-0.412028	-0.446578	-0.583281	-0.535579	-0.466783	1.02453	0.447195	0.82067	0.646059	1.23406	1.08161	0.851953	1.04122	1.31542	5.49882e-05	0.0391853	0.000852656	0.00632013	2.16828e-06	0.000140771	0.000364055	0.000293886	1.0062e-05	Mus musculus orphan G protein-coupled receptor (GPR33) mRNA, complete cds	G-protein coupled receptor protein signaling pathway [0007186]
AF047389	Mm.1493	0.550721	0.263849	0.144024	0.113154	0.108934	0.0918599	0.0168265	0.142189	0.689708	1.01086	1.08927	1.10558	1.48799	2.17188	2.03937	2.0606	1.59037	1.17349	-0.460134	-0.825425	-0.961556	-1.37484	-2.06295	-1.94751	-2.04378	-1.44818	-0.483778	0.256279	0.00567142	0.00446265	1.25337e-05	1.3051e-06	8.64182e-08	9.91906e-09	0.000598998	0.255813	Mus musculus Dominant megacolon mutant Sox-10 protein (Sox10) mRNA, complete cds	transcription regulation [0006355]
AF051947	Mm.180108	1.92632	2.02414	1.71935	1.62122	2.11004	1.95847	1.64627	1.27901	1.58884	0.891881	0.181861	0.241426	0.24384	0.359669	0.494579	0.475789	0.177338	0.858011	1.03444	1.84228	1.47793	1.37738	1.75037	1.46389	1.17048	1.10167	0.730826	0.0200805	0.000290102	0.000486944	7.05635e-06	6.83606e-07	1.37437e-06	0.00276719	0.00390038	0.036206	Mus musculus T-type calcium channel alpha-1 subunit mRNA, partial cds	calcium ion transport [0006816]
AF053956		3.18495	3.25608	3.0689	2.8895	3.31205	3.22862	3.14078	2.96061	3.21861	1.92594	1.8944	1.99768	1.89092	1.62551	1.95614	1.82728	1.93157	1.96307	1.25901	1.36168	1.07122	0.998572	1.68654	1.27247	1.3135	1.02904	1.25554	4.3043e-06	1.08641e-08	8.48189e-05	4.97057e-06	1.65418e-08	6.82947e-08	2.4578e-07	5.83799e-06	3.63615e-07	Mus musculus Cbfa1/Osf2 transcription factor isoform-3 mRNA, partial cds	transcription regulation [0006355]
AF058955	Mm.19154	4.68743	5.13855	4.87313	4.45591	4.38114	4.67976	4.79876	4.30174	4.36726	6.03295	6.02142	5.59247	5.39039	5.44373	5.44638	5.60733	4.9546	4.86815	-1.34552	-0.882869	-0.719342	-0.934481	-1.06259	-0.766622	-0.808574	-0.652859	-0.500888	2.29818e-07	5.63342e-06	0.000890325	4.81769e-05	1.69456e-05	0.000284534	2.1356e-05	0.0940173	0.234306	Mus musculus ATP-specific succinyl-CoA synthetase beta subunit (Scs) mRNA, partial cds	succinyl-CoA metabolism [0006104]
AF058956	Mm.34632	2.68244	3.12518	3.38342	3.34166	2.98719	3.08261	3.00356	3.22779	3.22269	3.64981	3.72481	4.07058	4.12364	4.12989	4.63343	4.36474	4.31514	4.4138	-0.967371	-0.599631	-0.687153	-0.781981	-1.1427	-1.55081	-1.36118	-1.08735	-1.1911	7.93253e-06	0.0031447	0.0015493	0.00501393	0.00100432	2.6949e-08	6.87056e-09	7.7865e-05	3.31879e-09	Mus musculus GTP-specific succinyl-CoA synthetase beta subunit (Scs) mRNA, partial cds	succinyl-CoA metabolism [0006104]
AF059029	Mm.34377	1.60302	1.61762	1.52479	1.49552	2.16014	2.10486	1.84814	1.78028	1.97731	0.49142	0.382186	0.125528	0.258868	0.236584	0.143455	0.182586	0.219639	-0.131317	1.1116	1.23544	1.39926	1.23665	1.92355	1.9614	1.66555	1.56064	2.10863	0.00220855	0.000197647	0.000905268	0.000526172	3.00717e-07	2.37705e-08	3.10569e-07	1.2929e-05	1.3614e-05	Mus musculus calcium/calmodulin-dependent protein kinase II delta mRNA, partial cds	learning and memory [0007611]
AF059176		0.823	0.599817	0.581603	0.408779	1.12724	1.13614	0.683234	0.353376	0.974509	-0.342194	-0.346247	-0.383761	-0.104685	-0.0867375	-0.300811	-0.221407	-0.403725	-0.306305	1.16519	0.946064	0.965364	0.513464	1.21398	1.43696	0.904641	0.757101	1.28081	0.000357771	0.000591364	0.00398584	0.167745	0.00018857	1.40595e-06	0.00648884	0.0190414	0.00110718	Mus musculus EGF-like growth factor receptor ErbB4 extracellular domain mRNA, partial cds	protein tyrosine kinase [0004713]
AF060088	Mm.30097	3.69566	4.2128	4.14894	4.31158	3.77639	4.06091	3.92197	3.95766	3.77485	4.98248	4.42199	4.5497	4.89396	4.86261	4.82488	4.94038	4.88696	4.69518	-1.28682	-0.209183	-0.40076	-0.58238	-1.08622	-0.763972	-1.01841	-0.929303	-0.920333	7.71614e-08	0.173716	0.0499504	0.00191435	1.31402e-07	8.66923e-07	4.35063e-06	4.02691e-05	4.98766e-06	Mus musculus proteasome subunit C2 (Psma1) mRNA, complete cds	ubiquitin-dependent protein degradation [0006511]
AF060220	Mm.2017	5.06313	4.32247	4.14548	4.21946	5.14899	4.45688	4.43397	4.69165	5.11522	1.13582	0.774774	0.270788	0.00278755	0.432522	0.34089	-0.00223958	-0.22578	0.136562	3.92731	3.5477	3.87469	4.21667	4.71646	4.11599	4.43621	4.91743	4.97866	1.15297e-12	6.57508e-09	1.47891e-09	7.0086e-14	9.71169e-15	2.90048e-10	3.48255e-12	3.84413e-12	6.57362e-12	Mus musculus erythroid differentiation related factor mRNA, complete cds	biological_process unknown [0000004]
AF064875		2.58267	2.15555	2.02526	1.60372	2.10633	1.56976	2.30861	2.60904	2.86767	0.243949	0.394279	0.273368	-0.0422531	0.00331114	0.0119599	-0.223753	0.333614	0.211504	2.33873	1.76127	1.75189	1.64598	2.10302	1.5578	2.53237	2.27542	2.65617	6.5482e-07	9.70086e-05	1.58319e-05	2.21101e-05	4.12764e-05	0.00754297	6.71787e-09	8.79379e-08	6.87601e-09	Mus musculus ion channel BCNG-4 precursor RNA, partial cds	behavior [0007610]
AF065893	Mm.89474	1.78048	1.55215	1.49201	1.25444	1.70481	1.84924	1.79556	1.57633	1.86038	0.922554	2.21752	2.09528	2.72594	1.8085	-0.0356772	1.16144	1.34064	0.0968711	0.857929	-0.665364	-0.603267	-1.4715	-0.103684	1.88492	0.634121	0.235689	1.76351	0.36073	0.48192	0.536841	0.13309	0.893264	8.52598e-09	0.44067	0.768517	6.23272e-05	Mus musculus strain A/J B lymphocyte activation antigen CD80 precursor (Cd80) mRNA, complete cds	transcription regulation [0006355]
AF067774	Mm.1068	1.89183	1.63305	1.55665	1.89072	2.11488	1.33107	1.51064	1.80374	2.02988	0.972243	0.599736	0.203441	0.224369	0.685812	0.672368	0.427449	1.1547	1.3529	0.919582	1.03332	1.35321	1.66635	1.42907	0.658703	1.08319	0.649048	0.676985	0.000859013	4.04588e-06	6.01564e-05	0.000330368	9.14741e-09	0.0144948	1.82305e-05	0.00529058	0.00388534	Mus musculus BCL3 (Bcl3) mRNA, complete cds	transcription factor, cytoplasmic sequestering [0003719]
AF069744	Mm.42086	2.20458	2.22556	2.04416	1.76452	2.49226	2.0223	2.04426	2.19404	2.44334	-0.00577611	-0.0531359	-0.313956	-0.385961	-0.138924	-0.311015	-0.373707	-0.123695	-0.124471	2.21036	2.2787	2.35812	2.15048	2.63118	2.33332	2.41797	2.31773	2.56781	3.08628e-08	8.79082e-09	3.46319e-08	4.00287e-08	1.57479e-10	2.42058e-07	1.05577e-10	1.69026e-10	9.21323e-10	Mus musculus Aip1 mRNA, complete cds	biological_process unknown [0000004]
AF071315	Mm.3981	2.14188	2.29362	2.1181	2.31562	2.21634	2.23133	2.22261	2.42272	2.04933	3.22449	3.27129	3.06643	2.85182	2.76334	2.9354	3.07201	3.28212	3.03464	-1.0826	-0.977679	-0.94833	-0.536194	-0.546994	-0.704074	-0.849401	-0.859402	-0.985307	0.00608588	0.0208603	0.00376325	0.00896874	0.00400296	5.66075e-06	3.57667e-05	6.22626e-05	0.000415305	Mus musculus COP9 complex subunit 6 (COPS6) mRNA, complete cds	transcription [0006350]
AF071431	Mm.142368	6.63018	6.33578	6.23876	5.32053	5.51959	5.59865	6.05763	5.95433	5.65915	6.99182	6.82064	6.92185	6.49512	7.02885	6.5676	6.94937	6.72853	7.24244	-0.361636	-0.484869	-0.683094	-1.17459	-1.50926	-0.968943	-0.891741	-0.774208	-1.58329	0.0819526	0.00466838	0.00486171	1.0578e-05	0.000483522	0.0842579	0.000881789	0.000143765	5.80204e-06	Mus musculus beta globin mRNA, partial cds	transport [0006810]
AF072403	Mm.196627	2.60439	1.67237	2.06431	2.46218	3.21392	2.04263	2.0724	2.9652	3.53279	-0.270609	-0.0456559	0.558869	0.331478	0.507725	0.33138	0.632061	0.393383	0.325505	2.875	1.71803	1.50544	2.1307	2.70619	1.71125	1.44034	2.57182	3.20729	0.00431948	0.0382524	0.000358403	2.03748e-06	1.02236e-09	0.00106487	0.0017026	2.01922e-06	3.44525e-11	Mus musculus core promoter binding protein mRNA, partial cds	transcription regulation [0006355]
AF073933		2.82665	2.25815	2.14753	2.64393	2.79667	2.20781	2.12615	2.7578	2.9965	1.12726	0.980022	0.741603	0.74011	0.817656	1.15074	0.776484	0.955285	0.773707	1.69939	1.27813	1.40593	1.90382	1.97901	1.05707	1.34967	1.80251	2.22279	1.24e-07	1.48232e-05	2.9489e-06	3.90463e-08	3.42503e-09	0.000427377	2.36178e-05	3.53711e-06	2.89935e-10	Mus musculus WW domain binding protein 14 mRNA, partial sequence	biological_process unknown [0000004]
AF073935		2.05495	1.72114	2.03765	1.85558	1.98462	2.24381	2.3253	1.82594	2.03812	0.532634	0.81057	0.690925	0.699727	0.499107	0.398397	0.491808	0.722012	0.916811	1.52231	0.910574	1.34673	1.15585	1.48551	1.84541	1.83349	1.10392	1.1213	0.00168203	0.00593216	3.70237e-05	0.000285852	7.15295e-05	3.63848e-06	1.51347e-09	0.00367045	0.0275605	Mus musculus WW domain binding protein 16 mRNA, partial sequence	cell growth and/or maintenance [0008151]
AF084548	Mm.9684	3.38798	3.49783	3.47396	3.43832	3.56433	3.22679	3.72332	3.8324	3.60034	4.81762	5.00328	5.2111	5.41784	5.15766	5.14835	5.07953	5.49411	5.5447	-1.42963	-1.50545	-1.73714	-1.97952	-1.59333	-1.92157	-1.35621	-1.66171	-1.94435	1.4987e-06	2.41804e-05	5.24757e-05	5.42542e-08	3.87461e-05	0.000136819	0.00424166	0.000110195	2.33423e-11	Mus musculus vasodilator-stimulated phosphoprotein (Vasp) mRNA, complete cds	mineralcorticoid metabolism [0008212]
AF085738	Mm.154997	0.782836	0.730506	0.897416	0.684881	0.521917	0.249935	0.441108	1.029	0.534825	1.88825	1.43783	1.08539	0.933332	1.21916	1.48181	1.33457	1.44113	1.56812	-1.10542	-0.707326	-0.187979	-0.248451	-0.697247	-1.23188	-0.893459	-0.412128	-1.03329	3.64064e-06	0.0518038	0.600341	0.521758	0.0905976	0.00618325	0.0696366	0.0256021	0.000167267	Mus musculus Sang mRNA, complete cds	protein ADP-ribosylation [0006471]
AF091101	Mm.29879	2.5002	2.36196	2.10936	2.17889	1.96548	1.58809	1.91429	2.08778	1.85459	3.58797	2.79263	2.87931	2.85014	2.88417	2.90129	2.87198	2.78604	2.86715	-1.08777	-0.430667	-0.769948	-0.671253	-0.918696	-1.3132	-0.957686	-0.698267	-1.01256	6.79361e-06	8.10341e-06	0.00056561	0.000104262	0.00142272	0.000295055	2.78789e-06	4.05171e-05	4.60791e-06	Mus musculus dUTPase mRNA, complete cds	DNA replication [0006260]
AF092039		2.01108	2.12218	2.43472	2.43554	2.33823	2.11897	1.90654	2.46025	2.25645	2.87969	2.73267	2.8639	3.16142	3.09425	3.54115	3.28602	3.49098	3.4803	-0.868613	-0.610496	-0.429176	-0.725881	-0.756015	-1.42218	-1.37948	-1.03073	-1.22386	4.29267e-07	0.00110365	0.0180391	5.01711e-05	7.80407e-09	6.42199e-07	3.47309e-08	1.87895e-07	2.79929e-07	Mus musculus steroid receptor RNA activator mRNA, complete sequence	biological_process unknown [0000004]
AF092093	Mm.116858	2.98757	3.39053	3.24434	3.47143	3.25134	3.5912	3.31225	3.51169	3.40707	3.89866	3.69352	3.9373	4.04678	4.00796	4.34796	4.52759	4.25705	3.9368	-0.911094	-0.302984	-0.69296	-0.575347	-0.756623	-0.756763	-1.21534	-0.745364	-0.529737	0.0040342	0.0848013	0.00898856	0.00316868	0.000641775	0.00232239	6.8838e-07	2.64986e-06	0.0924429	Mus musculus AP-4 adaptor complex sigma4 subunit mRNA, complete cds	intracellular protein traffic [0006886]
AF092877	Mm.28235	2.58927	2.90476	2.68569	2.93601	2.49188	2.40364	2.63538	2.70184	2.5002	3.89945	3.4571	3.45322	3.66526	3.48078	3.66925	3.66351	3.46776	3.42888	-1.31018	-0.55234	-0.767528	-0.729248	-0.988907	-1.26561	-1.02813	-0.76592	-0.928678	8.63176e-06	0.00060972	0.00204527	2.00177e-05	0.000437829	0.000188597	1.8422e-06	0.00108088	1.16488e-05	Mus musculus zinc RING finger protein SAG mRNA, complete cds	induction of apoptosis by oxidative stress [0008631]
AF093261	Mm.10022	1.9299	1.58669	1.20341	1.16128	1.75959	1.62919	1.2352	1.07187	1.53122	0.804609	0.995517	0.773551	1.05368	0.732353	0.0573302	0.450645	1.1013	0.763307	1.12529	0.591169	0.429857	0.107604	1.02724	1.57186	0.784554	-0.0294338	0.767909	0.0209541	0.243281	0.396074	0.799738	0.00259637	4.78237e-08	0.0820335	0.949601	0.0875265	Mus musculus homer-3 mRNA, partial cds	cytoskeleton organization and biogenesis [0007010]
AF095936		4.65542	4.94025	5.16353	5.11265	5.05166	4.8094	5.48252	5.21659	4.72646	6.11421	6.16903	6.0935	6.07968	6.19367	6.31582	6.42148	6.23698	5.75043	-1.4588	-1.22878	-0.929969	-0.967036	-1.14201	-1.50642	-0.938962	-1.02038	-1.02397	1.42416e-05	0.000106123	0.00046987	6.2169e-06	0.000108204	1.07832e-05	7.04634e-05	0.000103638	0.000851573	Mus musculus succinate dehydrogenase Ip subunit mRNA, partial cds	electron transport [0006118]
AF096868	Mm.15868	1.72713	1.98429	2.51117	2.39265	2.29374	2.26481	2.2611	2.22341	2.3016	2.87563	2.68599	2.84481	2.88044	2.81261	2.85669	2.86208	2.62264	2.49755	-1.1485	-0.701704	-0.333644	-0.487798	-0.518874	-0.591877	-0.600981	-0.399227	-0.195942	0.0626761	0.249649	0.186035	0.00521517	0.000251867	3.71999e-07	2.95137e-06	0.0109031	0.699852	Mus musculus transcytosis associated protein p115 mRNA, partial cds	protein modification [0006464]
AF098796	Mm.28999	4.54078	3.76239	3.78026	3.76176	4.3577	3.70947	3.88464	4.13007	4.53514	-0.423806	-0.417346	-0.243012	-0.337386	-0.4358	-0.220206	-0.209984	-0.231788	-0.173731	4.96459	4.17974	4.02327	4.09914	4.7935	3.92967	4.09463	4.36186	4.70887	9.16951e-12	2.14954e-13	3.57598e-12	2.25849e-10	1.2504e-10	3.08083e-09	2.92168e-12	8.29039e-11	1.58167e-10	Mus musculus SLM-1 (Slm1) mRNA, complete cds	spermatogenesis [0007283]
AF099933	Mm.197460	3.86694	3.18714	3.1887	3.18882	3.9602	3.36492	3.33608	3.81141	4.18817	0.158968	0.204776	0.469012	0.38363	0.196681	0.304976	0.360213	0.325135	0.429069	3.70798	2.98237	2.71969	2.80519	3.76351	3.05995	2.97587	3.48627	3.7591	1.02144e-08	1.40681e-08	4.51427e-10	5.14995e-10	2.35e-13	1.03474e-08	1.21288e-11	1.7144e-11	2.06186e-10	Mus musculus GluR-delta2 specific interacting protein (delta2sip) mRNA, complete cds	cell cycle [0007049]
AF102516		2.41545	2.4277	2.19734	2.1062	2.7046	2.73091	2.35782	2.12799	2.48275	0.32014	0.352257	-0.0325168	-0.286599	0.271286	0.26068	0.0691742	0.391856	0.417135	2.09531	2.07545	2.22985	2.3928	2.43331	2.47023	2.28864	1.73613	2.06562	7.60817e-09	1.21282e-06	2.01821e-05	5.50411e-07	1.58232e-09	1.92463e-09	1.09186e-07	1.74127e-05	7.49096e-06	Mus musculus olfactory receptor A3 mRNA, partial cds	olfaction [0007608]
AF102519		1.42346	1.34833	1.3872	1.06189	1.60995	1.68796	1.23884	0.983944	1.555	-0.285123	-0.296775	-0.583635	-0.393335	-0.119855	-0.0481622	-0.17558	-0.31581	-0.3478	1.70859	1.6451	1.97083	1.45523	1.72981	1.73613	1.41442	1.29975	1.9028	5.40583e-05	1.58515e-05	2.664e-08	2.63654e-07	1.88365e-06	5.88838e-06	0.000439923	4.0537e-05	2.82141e-06	Mus musculus olfactory receptor B6 mRNA, partial cds	olfaction [0007608]
AF102521		2.78573	2.60385	2.67022	2.40275	2.42138	2.68637	3.00509	2.86898	2.97432	1.36441	1.56109	1.67421	1.60373	1.55482	1.69166	1.44866	1.70091	1.89255	1.42132	1.04276	0.996005	0.799024	0.866556	0.994709	1.55643	1.16807	1.08177	6.77434e-05	3.65813e-05	0.00112673	0.000319212	0.000238609	0.00029276	6.59099e-09	0.000157931	0.000332976	Mus musculus olfactory receptor B12 mRNA, partial cds	olfaction [0007608]
AF102525		3.2314	3.48268	3.35599	3.05541	3.42988	3.63031	3.50553	3.20686	3.40853	0.972869	0.991009	1.46128	1.75401	2.243	2.65292	2.63087	2.28361	1.83931	2.25853	2.49167	1.89472	1.3014	1.18688	0.977386	0.874655	0.923253	1.56922	4.51337e-07	1.3986e-08	1.26352e-05	3.02534e-05	1.38827e-05	4.35443e-05	0.00143255	0.000293689	4.70793e-05	Mus musculus olfactory receptor D7 mRNA, partial cds	olfaction [0007608]
AF102527		1.44432	1.34797	1.09132	0.949254	1.23766	1.26069	1.02291	1.02032	1.45626	-0.0471993	-0.116267	-0.455877	-0.417288	-0.395493	-0.510541	-0.317345	-0.24976	-0.362498	1.49152	1.46424	1.5472	1.36654	1.63315	1.77123	1.34026	1.27008	1.81876	8.00842e-05	4.47579e-06	8.33218e-08	4.98158e-07	2.28736e-06	5.7457e-06	1.58186e-05	9.26685e-05	4.24482e-06	Mus musculus olfactory receptor E3 mRNA, partial cds	olfaction [0007608]
AF102528		3.36011	2.61929	2.54819	2.31549	3.05254	2.58351	2.49173	2.74159	3.269	0.0194747	0.0812076	-0.189485	-0.0787198	-0.0762037	-0.183452	-0.170959	-0.269908	0.226545	3.34064	2.53808	2.73767	2.39421	3.12874	2.76696	2.66269	3.01149	3.04246	6.65925e-11	6.32123e-10	6.15374e-08	4.51421e-08	3.80513e-12	8.25026e-10	3.35682e-08	8.10237e-09	3.09105e-09	Mus musculus olfactory receptor E6 mRNA, partial cds	olfaction [0007608]
AF102532		-0.39887	0.48215	0.308291	-1.12984	-1.32904	0.0444397	0.316233	0.53115	0.538172	0.521105	1.14717	1.1495	1.45105	1.83961	1.94511	2.10585	1.70235	0.945026	-0.919975	-0.665018	-0.841206	-2.58089	-3.16865	-1.90067	-1.78962	-1.1712	-0.406854	0.0357951	0.0734943	0.120663	1.52041e-06	6.80304e-05	0.000954715	4.16191e-05	0.0225973	0.444445	Mus musculus olfactory receptor F6 mRNA, partial cds	olfaction [0007608]
AF102533		3.56707	3.07601	2.76386	2.81471	3.49488	3.34785	3.49727	3.54198	3.81874	0.146518	-0.0344273	-0.296508	-0.05684	0.3174	0.154616	-0.0524863	0.00484624	0.0420564	3.42055	3.11043	3.06037	2.87155	3.17748	3.19323	3.54975	3.53713	3.77668	4.42303e-09	3.35008e-07	7.40535e-07	5.21468e-08	2.49358e-10	2.96312e-11	3.72595e-14	9.6401e-13	8.94612e-10	Mus musculus olfactory receptor F7 mRNA, partial cds	olfaction [0007608]
AF102539		3.36671	2.91884	2.91941	2.71175	3.25148	3.13803	3.00307	3.10949	3.54282	0.509745	0.599297	0.305393	0.265933	0.647153	0.56563	0.681295	0.618914	0.54776	2.85696	2.31954	2.61401	2.44581	2.60433	2.5724	2.32178	2.49058	2.99506	1.53513e-09	7.43996e-06	1.99939e-10	5.69412e-11	9.41798e-08	8.13309e-12	3.10851e-08	5.8314e-08	1.74152e-08	Mus musculus olfactory receptor H6 mRNA, partial cds	olfaction [0007608]
AF102541		3.2864	3.10566	2.88008	2.93948	3.28766	2.99509	3.22779	3.29901	3.42895	4.19719	4.46446	4.36677	4.24044	4.1701	4.13935	4.29715	4.41567	4.16542	-0.910789	-1.3588	-1.48669	-1.30095	-0.88244	-1.14426	-1.06935	-1.11666	-0.736477	0.00210019	5.77195e-07	3.4446e-05	3.60632e-07	7.33484e-05	4.86004e-08	1.80185e-07	8.91e-06	0.000351435	Mus musculus olfactory receptor H12 mRNA, partial cds	olfaction [0007608]
AF106620	Mm.2368	2.567	3.03722	3.28605	3.31154	3.31188	3.25508	3.25021	3.33718	3.31313	4.17103	4.07757	4.19599	4.33484	4.39635	4.5987	4.71241	4.55468	4.40386	-1.60403	-1.04035	-0.909938	-1.0233	-1.08447	-1.34362	-1.4622	-1.2175	-1.09073	0.0144092	0.00225671	0.000231776	7.21889e-07	1.13972e-06	2.0429e-06	2.22595e-08	7.30228e-08	6.871e-05	Mus musculus mitochondrial inner membrane translocase component Tim17a mRNA, nuclear gene encoding mitochondrial protein, complete cds	mitochondrial translocation [0006628]
AF108398		2.27144	1.30408	1.33326	1.08062	1.71709	1.0385	1.12346	2.03202	2.48677	-0.267491	0.300927	0.696268	0.585362	0.387995	0.00314055	-0.0708883	-0.0802482	-0.274699	2.53893	1.00315	0.636988	0.495257	1.32909	1.03536	1.19434	2.11227	2.76147	1.01818e-07	0.0012288	0.134358	0.16271	0.00193474	0.0450497	0.0230922	7.17126e-06	5.05232e-09	Mus musculus sodium/calcium exchanger isoform NaCa7 (Ncx1) mRNA, partial cds	calcium ion transport [0006816]
AF108462	Mm.22731	2.16759	2.40501	2.36589	2.38484	2.19346	2.14879	1.99922	2.33126	2.20302	2.7992	2.63661	2.5437	2.97978	2.7587	2.48357	2.5347	2.85723	2.9228	-0.631603	-0.231599	-0.177804	-0.59494	-0.56524	-0.334779	-0.535482	-0.525969	-0.719782	3.4631e-07	0.0634	0.40483	0.22304	0.202213	0.0135023	7.51096e-06	0.000447535	0.00283965	Mus musculus b4 integrin interactor homolog mRNA, complete cds	protein biosynthesis [0006412]
AF109314	Mm.29728	1.29034	1.67364	1.59077	1.78199	1.21107	1.1495	1.37932	1.49537	1.34858	1.88312	1.98186	2.04459	2.35666	2.08613	1.98212	2.02003	2.11599	1.79658	-0.592784	-0.308218	-0.453816	-0.574675	-0.875062	-0.832622	-0.640717	-0.62062	-0.447994	0.000496878	0.149797	0.00437776	0.0160493	0.000414507	2.56394e-11	0.0012128	0.000208899	0.0196136	Mus musculus glutaredoxin mRNA, complete cds	nucleobase, nucleoside, nucleotide and nucleic acid metabolism [0006139]
AF113599	Mm.195456	3.33852	3.50383	3.2508	2.85632	3.29995	3.41857	3.4148	3.21659	3.32079	2.0271	1.82216	1.77987	1.58395	1.54726	1.88442	1.85416	1.99914	1.95146	1.31142	1.68167	1.47093	1.27236	1.75269	1.53415	1.56064	1.21744	1.36933	1.89236e-07	1.33101e-06	0.000244572	1.20915e-05	1.10257e-07	8.26671e-11	1.03841e-06	5.22512e-05	2.25462e-06	Mus musculus pregnancy-specific glycoprotein 23 mRNA, complete cds	cell adhesion [0007155]
AF115383	Mm.27835	0.79399	0.615533	0.384906	0.0599208	0.665704	0.893476	0.459962	0.252811	0.662708	-0.163015	-0.29941	-0.392224	-0.515208	-0.369128	-0.176457	-0.3167	-0.253423	-0.108352	0.957005	0.914943	0.77713	0.575129	1.03483	1.06993	0.776663	0.506234	0.77106	3.23485e-09	8.59672e-06	0.0227478	0.0496718	0.000299767	2.97104e-05	0.016853	0.0656739	0.00787861	Mus musculus dystonin (Bpag1-n) mRNA, partial cds	developmental processes [0007275]
AF117340	Mm.15918	1.39476	2.19346	2.23058	1.79691	1.628	1.87635	1.35636	1.27247	1.20534	0.861148	0.279844	0.486695	0.649225	0.371298	0.333687	0.663367	0.493451	0.738326	0.533612	1.91361	1.74389	1.14768	1.2567	1.54266	0.692995	0.77902	0.467012	0.0294806	3.01864e-07	2.39093e-05	0.00035105	0.000477636	1.94994e-05	0.0260798	0.0039459	0.129134	Mus musculus MAP kinase kinase kinase 1 (Mekk1) mRNA, complete cds	activation of JUN kinase [0007257]
AF118650	Mm.29675	3.20238	3.74065	3.95115	3.87366	3.38937	3.54974	3.33115	3.73586	3.41459	3.86121	3.67786	3.82654	4.07525	4.10592	4.34857	4.29661	4.41178	4.3471	-0.65883	0.0627964	0.124609	-0.201597	-0.716554	-0.79883	-0.965462	-0.67592	-0.932513	3.4454e-05	0.682492	0.503256	0.165446	1.19084e-06	3.12689e-05	2.61729e-05	1.24933e-05	5.03651e-05	Mus musculus PKCq-interacting protein PICOT (PICOT) mRNA, complete cds	cytoplasm organization and biogenesis [0007028]
AF119383	Mm.28835	1.51516	1.70806	1.58268	1.46802	2.04148	1.87429	1.40364	0.92781	1.51617	0.124965	0.0727018	0.29136	0.125287	-0.024019	0.209385	0.180123	-0.10304	0.240042	1.39019	1.63536	1.29132	1.34273	2.0655	1.66491	1.22352	1.03085	1.27613	0.00768836	0.000860773	0.00660267	0.00130746	1.45397e-06	2.78708e-05	0.00336316	0.0107916	0.00524107	Mus musculus B-cell activating factor (Baff) mRNA, complete cds	signal transduction [0007165]
AF120320		1.84969	1.70209	1.35393	1.48017	2.11506	1.70894	1.1209	1.33648	1.80566	0.713119	0.707576	0.869676	0.840205	0.87786	0.818317	0.905868	0.657062	0.687162	1.13657	0.994513	0.484253	0.639968	1.2372	0.890627	0.215036	0.679414	1.1185	2.75936e-07	1.87359e-06	0.0931463	0.0123746	7.99972e-05	0.000463799	0.371668	0.00894795	0.000757064	Mus musculus clone an01-c02 mRNA sequence	blood coagulation [0007596]
AF120322		3.74191	3.40192	3.41164	3.24394	3.70667	3.51421	3.6623	3.79856	4.02367	1.27386	1.25074	1.44372	1.93063	1.58577	1.83194	1.69325	2.10572	2.15299	2.46805	2.15118	1.96792	1.31332	2.1209	1.68227	1.96905	1.69284	1.87067	1.52494e-08	5.26132e-07	3.04691e-07	5.51403e-09	2.01102e-09	1.75415e-07	1.68592e-08	1.1405e-07	1.20903e-08	Mus musculus clone an01-h02 mRNA sequence	biological_process unknown [0000004]
AF121080	Mm.27387	-0.426776	-0.360557	0.00860343	1.48211	1.11108	-0.0518095	-0.366019	-0.492078	0.0201291	-0.4309	-0.42895	-0.383944	-0.136532	-0.107435	-0.324731	-0.164691	-0.101557	-0.0598119	0.00412396	0.068392	0.392547	1.61865	1.21851	0.272921	-0.201329	-0.390521	0.0799409	0.986743	0.809697	0.367296	4.41333e-06	0.0117004	0.481286	0.516064	0.125317	0.769118	Mus musculus cAMP inducible 1 protein (Ci1) mRNA, complete cds	oligopeptide transport [0006857]
AF121215	Mm.103749	0.365656	0.685288	0.94934	0.367293	0.407283	0.798824	1.19233	0.897385	0.541292	1.12523	1.22601	1.16927	1.23497	1.33919	1.11689	1.06216	1.54925	1.28937	-0.759573	-0.540721	-0.219932	-0.867672	-0.931911	-0.318061	0.130171	-0.651865	-0.748083	3.64834e-06	0.0165491	0.192983	0.000584063	0.00558075	0.248709	0.579886	0.00733976	0.000744846	Mus musculus muc2 mRNA, partial cds	cell growth and/or maintenance [0008151]
AF121973		3.87107	3.64076	3.54595	3.42318	3.73128	3.67132	3.59891	3.54318	3.77039	1.71921	1.59027	1.78484	1.89156	2.11509	2.1661	2.32893	1.8705	1.57463	2.15187	2.05049	1.76111	1.53162	1.61619	1.50521	1.26998	1.67268	2.19576	7.73228e-08	2.34735e-06	1.06243e-05	3.78035e-10	6.58388e-09	9.2767e-09	2.75031e-07	3.88543e-06	6.3313e-07	Mus musculus odorant receptor S3 mRNA, partial cds	olfaction [0007608]
AF121978		1.13427	1.09558	1.59932	1.56794	2.19235	1.7699	1.38711	1.45102	1.88121	-0.235616	-0.643816	-0.0227325	-0.198716	-0.355994	-0.425399	-0.0300281	-0.414911	-0.316153	1.36989	1.7394	1.62205	1.76665	2.54834	2.1953	1.41714	1.86593	2.19737	0.101711	0.0291398	0.000525736	3.03322e-06	7.93897e-06	0.000477551	0.005996	1.21381e-06	1.06622e-06	Mus musculus odorant receptor S41 mRNA, partial cds	olfaction [0007608]
AF121981		1.28309	0.631507	0.272472	0.111987	0.831338	0.678499	0.489059	0.96969	1.55199	-0.413507	-0.639152	-0.74573	-0.562679	-0.521321	-0.631306	-0.564431	-0.342765	-0.489341	1.6966	1.27066	1.0182	0.674666	1.35266	1.30981	1.05349	1.31246	2.04133	3.58274e-05	0.00283901	0.0025501	0.0135301	0.000749186	0.000341728	0.000562217	0.000203039	5.75627e-07	Mus musculus odorant receptor S51 mRNA, partial cds	olfaction [0007608]
AF127033	Mm.3760	3.75113	2.64847	2.35733	2.63305	3.507	2.65738	2.82408	3.42537	3.85073	-0.0762505	-0.329578	-0.447131	-0.114924	-0.0764843	-0.00526424	-0.12585	0.179742	-0.0278158	3.82738	2.97804	2.80446	2.74797	3.58349	2.66264	2.94993	3.24563	3.87854	7.32203e-12	6.74737e-07	1.91354e-06	2.25552e-07	8.67081e-11	5.26267e-06	6.17899e-07	2.55011e-07	2.28836e-11	Mus musculus fatty acid synthase mRNA, complete cds	fatty acid biosynthesis [0006633]
AF129888	Mm.13886	3.22354	3.6215	3.74661	3.86383	3.64173	3.74211	3.85185	4.13989	3.85134	4.38634	4.47793	4.59958	4.77672	5.01714	5.3266	5.25851	5.14221	4.94041	-1.1628	-0.856434	-0.852962	-0.912888	-1.37541	-1.58449	-1.40666	-1.00232	-1.08906	5.54188e-07	8.58583e-05	0.000144541	7.10317e-06	5.71099e-09	9.8823e-10	1.84683e-10	4.63617e-05	2.62965e-07	Mus musculus Sui1 homolog mRNA, complete cds	general regulation of protein biosynthesis [0006417]
AF130313	Mm.34866	0.35367	0.103648	0.395083	0.509219	0.36098	0.306079	0.598706	0.378124	0.523146	1.03902	1.00781	0.884177	1.08391	1.556	1.45667	1.42218	1.43019	1.31647	-0.685351	-0.904164	-0.489094	-0.574693	-1.19502	-1.1506	-0.823476	-1.05207	-0.79332	0.00139337	0.000187022	0.0722174	0.0130622	2.57863e-06	7.18305e-05	0.00119455	0.00430282	0.0032214	Mus musculus N-WASP binding protein WISH mRNA, complete cds	cell growth and/or maintenance [0008151]
AF133665	Mm.5159	2.47786	2.43626	2.45022	2.26831	2.17077	2.0659	2.04191	2.41701	2.30935	2.83525	2.79877	2.81727	3.12914	2.98632	3.14845	3.20148	2.9345	2.49372	-0.357391	-0.362515	-0.367044	-0.86083	-0.815552	-1.08255	-1.15956	-0.517487	-0.184373	0.0106305	0.00575034	0.0205789	2.12971e-06	4.53632e-07	2.20148e-06	2.15856e-06	0.00248509	0.0925299	Mus musculus FE65-like protein mRNA, partial cds	transcription regulation [0006355]
AF133913		4.98733	5.18644	5.18299	4.70753	5.01113	5.27233	5.36609	5.00314	5.12733	2.48606	2.69427	3.13327	3.15566	2.9396	3.00593	3.51361	3.34265	2.68388	2.50127	2.49217	2.04972	1.55187	2.07153	2.2664	1.85248	1.66049	2.44345	4.4972e-08	6.34839e-08	4.36782e-05	5.99233e-05	8.51386e-10	4.86975e-10	0.00109184	8.20843e-05	1.24074e-11	Mus musculus ARL-6 interacting protein-6 (Aip-6) mRNA, partial cds	biological_process unknown [0000004]
AF134319	Mm.56895	0.316786	0.948748	1.65101	1.56358	1.44785	1.32863	1.79873	1.96295	1.88697	1.57981	2.06501	2.45964	2.69314	2.47071	2.70785	2.71257	2.90725	2.70624	-1.26303	-1.11626	-0.808638	-1.12956	-1.02286	-1.37922	-0.913839	-0.9443	-0.819272	0.00439382	0.00610796	0.0442131	0.000657021	0.000308889	0.00225036	8.64643e-10	6.0428e-06	5.86495e-08	Mus musculus G7c protein (G7c) mRNA, G7c-d allele, complete cds	neuronal cell recognition [0008038]
AF139194		-0.246121	0.509249	0.735204	0.543785	0.481997	0.49706	0.413074	-0.414915	-0.716313	-0.13109	-0.338927	-0.402542	-0.242313	-0.127954	-0.224172	-0.285029	-0.471652	-0.0679001	-0.115032	0.848177	1.13775	0.786098	0.609951	0.721232	0.698103	0.0567365	-0.648413	0.793004	0.00648881	1.32224e-06	0.000245621	0.03372	0.0351865	0.091578	0.789759	0.0922364	Mus musculus Na+/H+ exchanger (NHE-3) mRNA, partial cds	sodium transport [0006814]
AF139195		3.4734	2.77232	3.81494	3.57719	4.18203	3.76802	3.80925	4.03488	4.48473	-0.07064	-0.140897	1.10889	0.575494	0.0777358	0.0768287	0.821859	0.991352	1.01672	3.54404	2.91322	2.70605	3.00169	4.10429	3.69119	2.98739	3.04353	3.46801	0.00319676	0.00652779	7.84292e-10	1.08672e-07	7.45378e-06	1.01939e-05	1.71328e-08	1.47483e-09	4.76278e-12	Mus musculus Na+/H+ exchanger (NHE-4) mRNA, partial cds	sodium transport [0006814]
AF140607	Mm.22565	1.82503	2.23734	2.11696	2.37163	1.91487	1.5739	1.80579	2.04152	1.6194	3.18484	2.90003	2.8526	3.20045	2.80111	2.89842	3.08563	3.09389	2.68337	-1.3598	-0.662689	-0.735637	-0.828821	-0.88624	-1.32451	-1.27985	-1.05237	-1.06398	1.56596e-08	5.6078e-05	0.00101028	1.59039e-05	1.31548e-08	5.0077e-08	1.55542e-06	3.07048e-05	0.00016335	Mus musculus CNP-inducible osteoblast mRNA sequence	biological_process unknown [0000004]
AF144397		1.72552	1.45924	1.59279	1.59471	1.93062	1.82285	1.76556	1.72786	1.98345	0.59844	0.369883	0.441886	0.627544	0.478743	0.382549	0.490683	0.35922	0.390017	1.12708	1.08936	1.15091	0.967163	1.45188	1.4403	1.27488	1.36864	1.59343	0.00312771	0.000600082	1.85551e-05	6.95521e-05	0.00342693	6.55662e-05	0.000151242	0.000496342	9.46052e-07	Mus musculus carnitine octanoyltransferase mRNA, partial cds	amino acid and derivative metabolism [0006519]
AF144627	Mm.40322	1.69568	2.07326	2.51972	2.7327	2.50909	1.9662	2.14196	2.66317	2.5017	3.00329	3.19824	3.65514	3.84355	3.36964	3.60945	3.44897	3.43997	3.36172	-1.30761	-1.12498	-1.13542	-1.11085	-0.860559	-1.64325	-1.307	-0.7768	-0.860018	0.000596509	1.25226e-05	0.00189706	2.88318e-05	0.000285051	3.17718e-07	1.42525e-06	5.06001e-07	0.000491801	Mus musculus SLIT1 (Slit1) mRNA, complete cds	axon guidance [0007411]
AF145716	Mm.24059	2.18238	2.31108	2.31879	2.82349	2.30193	2.74897	2.49488	2.66104	2.75473	2.79048	2.30146	2.52604	3.03621	3.50341	3.6557	3.70216	3.18926	2.64809	-0.608093	0.00962032	-0.207251	-0.212716	-1.20148	-0.906731	-1.20728	-0.528223	0.106637	1.56406e-05	0.958968	0.469403	0.161227	1.86204e-07	6.55413e-06	2.42725e-10	0.0225448	0.0973381	Mus musculus SCHIP-1 mRNA, partial cds	DNA repair [0006281]
AF146569	Mm.41812	1.90817	1.81104	2.07021	2.44136	2.31585	1.9482	1.9924	2.54268	2.37149	2.48908	2.82295	3.00393	3.04412	2.8147	3.05603	2.85251	2.60146	2.73147	-0.580907	-1.01191	-0.933716	-0.602752	-0.498856	-1.10783	-0.860117	-0.0587867	-0.359983	3.65241e-05	1.13275e-06	1.69788e-06	0.00350772	0.00710465	1.75573e-05	0.00148976	0.628707	0.0477878	Mus musculus GRIN1 (Z16) mRNA, complete cds	cholesterol catabolism [0006707]
AF147789	Mm.103670	0.882674	0.769807	1.38764	1.51064	1.87629	1.29768	0.690193	1.15307	1.42149	-0.61971	-0.662484	0.00559392	-0.0290974	-0.199177	-0.288468	0.372414	0.457659	-0.03038	1.50238	1.43229	1.38204	1.53974	2.07546	1.58615	0.317778	0.695414	1.45187	0.0338577	0.0334136	8.03558e-06	1.3854e-06	9.59409e-05	0.0113365	0.496069	0.0233679	3.79275e-05	Mus musculus melanopsin mRNA, complete cds	vision [0007601]
AF148688	Mm.28124	1.82176	1.9336	2.01075	2.14377	2.11819	2.34614	2.39796	2.42729	2.2657	2.91123	2.97402	3.07761	3.32219	3.17829	3.41917	3.37858	3.64523	3.59745	-1.08947	-1.04042	-1.06687	-1.17842	-1.0601	-1.07303	-0.98062	-1.21794	-1.33175	1.09444e-06	6.2331e-06	1.49732e-06	5.93999e-06	1.44382e-06	4.96758e-06	4.49907e-07	2.27714e-06	1.72054e-07	Mus musculus augmenter of liver regeneration (Alr) mRNA, complete cds	protein folding [0006457]
AF149291	Mm.22632	0.892837	1.65076	1.87347	3.10095	1.8142	0.497163	0.806259	1.87431	1.35357	2.74718	1.11394	1.95403	1.98453	0.791938	1.10779	1.50156	0.976696	1.58552	-1.85435	0.536818	-0.0805608	1.11642	1.02226	-0.610624	-0.695297	0.897619	-0.231951	0.00838686	0.448115	0.666288	2.13212e-07	0.154679	0.437719	0.177151	0.00114066	0.381599	Mus musculus transgelin mRNA, complete cds	muscle development [0007517]
AF154571	Mm.46418	4.1306	4.35845	4.77765	4.99048	4.72712	4.46772	4.59068	4.91624	4.65237	5.3488	5.5641	5.83845	6.06177	5.77312	6.05007	5.8868	5.85362	5.81913	-1.2182	-1.20564	-1.0608	-1.07129	-1.046	-1.58234	-1.29612	-0.937374	-1.16676	2.8579e-08	7.03781e-08	9.28156e-05	1.50516e-06	1.95958e-05	2.84748e-07	1.08469e-08	2.84477e-05	1.8259e-05	Mus musculus putative chitinase precursor (YNL) mRNA, partial cds	carbohydrate metabolism [0005975]
AF155353		2.14094	2.28598	2.23059	2.79874	2.62209	1.85881	2.63663	3.13545	2.80671	2.92258	3.04174	3.40977	3.62147	4.12152	4.90798	4.24684	4.35524	4.06699	-0.781634	-0.755757	-1.17918	-0.822738	-1.49943	-3.04918	-1.61021	-1.21979	-1.26029	0.000945878	0.00742295	6.79349e-05	0.000204873	2.9368e-06	2.25286e-10	1.32325e-09	5.23409e-06	1.54058e-05	Mus musculus ankyrin repeat-containing protein Asb-2 mRNA, complete cds	signal transduction [0007165]
AF155354		2.31392	2.43373	2.27966	2.23711	2.61222	2.44732	2.27081	2.13843	2.37666	1.63494	1.32039	1.4333	1.31612	1.37206	1.56581	1.54832	1.23912	1.28146	0.678986	1.11334	0.846362	0.920984	1.24016	0.881507	0.722495	0.899308	1.0952	0.00257347	7.96479e-07	0.00112163	0.000374195	4.85308e-05	0.00126498	0.000188148	0.00059392	0.000207195	Mus musculus ankyrin repeat-containing protein Asb-3 mRNA, complete cds	signal transduction [0007165]
AF155355		2.65368	2.38077	2.22408	2.37094	2.69726	2.4609	2.27999	2.37527	2.7492	0.883491	0.725313	0.733011	0.637952	0.795723	1.11715	0.866532	0.785373	0.966564	1.77019	1.65546	1.49107	1.73299	1.90154	1.34376	1.41346	1.5899	1.78263	1.45051e-08	6.94039e-09	5.92951e-06	2.4904e-09	1.05991e-09	5.93222e-07	7.25525e-06	4.2856e-05	1.05871e-09	Mus musculus ankyrin repeat-containing protein Asb-4 mRNA, complete cds	cell-cell signaling [0007267]
AF161262	Mm.56711	5.74835	5.36768	5.3217	5.03487	5.61942	5.3464	5.66296	5.38458	5.5497	2.07133	1.101	0.426609	0.211304	0.554143	0.470582	0.480837	0.569994	0.75881	3.67702	4.26667	4.89509	4.82356	5.06528	4.87582	5.18213	4.81459	4.79089	2.92123e-13	1.9393e-14	2.01507e-12	2.16527e-14	8.92088e-11	9.05047e-16	2.16457e-14	3.90034e-12	6.41131e-12	Mus musculus activator protein 4 (Ap4) mRNA, complete cds	transcription regulation from Pol II promoter [0006357]
AF163315	Mm.24251	1.20314	1.50051	2.13987	2.26397	1.71126	0.958209	1.48615	2.53102	1.95738	2.42034	2.92206	3.12398	3.25937	2.83927	3.00945	2.83637	2.70854	2.55532	-1.21719	-1.42155	-0.984107	-0.995404	-1.12801	-2.05124	-1.35022	-0.177527	-0.59794	0.000165416	4.73161e-06	0.000268018	1.7999e-05	0.00277171	0.00175018	0.0436845	0.568173	0.0589676	Mus musculus putative N-acetyltransferase Camello 2 (cml2) mRNA, complete cds	protein acetylation [0006473]
AF163316	Mm.154781	1.02832	1.86483	1.79904	1.80202	1.57473	2.68557	2.36554	1.69874	1.86764	1.09311	2.07217	2.79595	2.79843	2.86139	2.89369	3.07395	2.68889	2.1538	-0.0647898	-0.207339	-0.996918	-0.996412	-1.28666	-0.208121	-0.708414	-0.990158	-0.286162	0.883462	0.498947	0.0461828	0.0625279	4.29317e-06	0.692694	0.238418	0.00668697	0.376838	Mus musculus putative N-acetyltransferase Camello 3 (cml3) mRNA, complete cds	protein acetylation [0006473]
AF165984	Mm.27734	1.61481	2.24419	2.49389	2.27476	2.06045	1.39698	1.62114	2.5379	2.19835	3.20845	3.5293	3.67457	3.67775	3.36462	3.81248	3.50396	3.31996	3.4183	-1.59364	-1.28511	-1.18068	-1.40299	-1.30416	-2.41549	-1.88283	-0.782055	-1.21995	3.60483e-07	0.0146532	0.0609718	0.000257289	0.00136245	1.50763e-05	5.72758e-05	5.4913e-05	0.000493106	Mus musculus iroquois-class homeobox protein Irx1 (Irx1) mRNA, complete cds	transcription regulation [0006355]
AF166265		3.97758	3.12646	2.69231	2.79073	3.96455	2.29315	2.00787	3.39375	4.08878	-0.401561	-0.163281	-0.349123	-0.309891	-0.491605	-0.310069	-0.0168021	-0.222587	-0.454605	4.37914	3.28974	3.04143	3.10062	4.45616	2.60322	2.02467	3.61634	4.54339	8.42482e-11	2.34848e-09	7.34911e-08	4.24514e-08	1.21614e-13	0.00890951	0.0249886	6.41885e-08	5.59034e-11	Mus musculus glucagon-like peptide 2 receptor precursor (Glp2r) mRNA, partial cds	spermatogenesis [0007283]
AF166486	Mm.2627	2.469	2.58792	2.22472	2.25608	2.3951	2.55293	2.10155	2.0158	2.62206	2.66095	3.11727	2.92403	2.95761	2.94542	3.26396	3.18634	3.16662	3.3361	-0.191944	-0.529355	-0.699311	-0.701531	-0.550325	-0.711033	-1.08479	-1.15082	-0.714034	0.189338	0.000800698	0.00320662	0.000224689	7.96394e-05	4.7018e-06	3.72556e-05	0.000591513	0.00158671	Mus musculus Ku autoantigen (Ku80) mRNA, complete cds	DNA repair [0006281]
AF167441	Mm.32894	2.06271	2.47806	2.88696	2.73635	2.33909	2.31991	2.14197	2.1978	2.06228	2.69951	2.60925	3.26921	3.36804	3.06167	3.31183	3.25753	3.07929	3.0658	-0.6368	-0.13119	-0.382251	-0.631685	-0.722577	-0.991918	-1.11555	-0.881496	-1.00351	0.0762435	0.446845	0.0306403	2.77297e-05	0.000126595	2.72063e-07	2.88297e-08	3.34105e-05	0.00822989	Mus musculus E-cadherin binding protein E7 mRNA, complete cds	cytoskeleton organization and biogenesis [0007010]
AF167573	Mm.196585	1.1522	1.29424	1.2438	1.34183	1.01446	1.20729	1.02124	1.05275	1.08116	0.831948	0.678096	0.715461	1.00344	0.971382	1.15863	1.02695	0.767584	0.241516	0.320256	0.616148	0.528339	0.338392	0.0430811	0.0486585	-0.00571903	0.285163	0.839647	0.0526975	5.642e-06	0.00503219	0.0783189	0.798948	0.798672	0.977598	0.108125	0.0247596	Mus musculus protein methyltransferase (Jbp1) mRNA, partial cds	cell cycle control [0000074]
AF169286	Mm.27286	2.19183	2.44266	3.04563	3.24209	2.81095	2.57533	2.5531	3.01783	2.94701	3.14064	3.28958	3.63628	3.72853	3.45516	3.9601	3.85298	3.74898	3.68649	-0.948816	-0.846914	-0.590644	-0.486433	-0.644208	-1.38477	-1.29989	-0.731156	-0.739479	0.00432033	0.00366732	0.0139299	0.0141875	0.0140432	2.48765e-05	5.21245e-06	1.20132e-05	0.00204651	Mus musculus protein tyrosine phosphatase-like protein PTPLB (Ptplb) mRNA, complete cds	developmental processes [0007275]
AF169633	Mm.100236	5.29367	4.83256	4.71094	4.49497	5.17158	4.60766	4.68228	4.85553	5.23106	0.201366	0.457585	0.59297	0.214264	0.0367242	0.277673	0.402054	0.114034	0.284549	5.09231	4.37498	4.11797	4.28071	5.13485	4.32998	4.28023	4.74149	4.94652	2.58558e-12	5.47776e-11	1.17245e-10	1.53184e-14	6.26088e-13	2.37471e-11	1.16292e-12	7.46666e-13	7.342e-12	Mus musculus alpha 2 delta calcium channel subunit mRNA, partial cds	cell adhesion [0007155]
AF171080	Mm.30255	2.9027	3.00013	3.04828	3.17709	2.98345	2.58623	2.74352	3.17341	3.06793	3.31308	3.59085	3.67712	3.75068	3.44849	3.76638	3.55466	3.32959	3.26505	-0.410385	-0.590723	-0.628841	-0.573595	-0.465045	-1.18015	-0.811138	-0.15618	-0.197119	0.000416251	0.000685294	0.000709546	0.000134958	0.00389873	8.11221e-07	9.55234e-05	0.243272	0.267798	Mus musculus histone macroH2A1.2 variant mRNA, complete cds	nucleosome assembly [0006334]
AF172447		2.1784	2.40147	2.07927	1.69436	1.66105	0.430407	2.03291	1.79727	1.10358	1.55607	1.53184	1.08183	1.11265	1.02253	1.17109	0.450393	0.032764	0.355919	0.622331	0.86963	0.997437	0.58171	0.638518	-0.740686	1.58252	1.7645	0.747657	0.0284614	0.0556432	0.0485463	0.12462	0.0168708	0.213261	2.69185e-06	0.0290228	0.125245	Mus musculus afadin mRNA, partial cds	cytoskeleton organization and biogenesis [0007010]
AF178752		1.22553	1.41667	2.06057	2.15645	2.24995	1.73943	1.19887	1.43544	1.71526	0.0734188	-0.389271	0.864584	0.800075	1.10837	1.11395	0.711203	1.00085	1.80928	1.15211	1.80594	1.19598	1.35638	1.14158	0.625474	0.487667	0.434589	-0.0940241	0.212984	0.0490674	5.26755e-05	5.00057e-08	5.48558e-05	0.193929	0.365983	0.391188	0.83677	Mus musculus strain C57BL odorant receptor B3 mRNA, partial cds	olfaction [0007608]
AF178954	Mm.28632	0.478519	0.506171	0.964428	0.951	1.1454	0.688464	0.701694	0.605312	0.620165	1.01527	1.44884	1.51504	1.73683	1.40021	1.74609	1.61489	2.32847	2.00164	-0.53675	-0.942667	-0.550608	-0.785825	-0.254809	-1.05762	-0.913191	-1.72316	-1.38147	0.0490965	0.000534152	0.00235418	0.0032323	0.21053	1.33793e-05	1.42092e-06	0.0028866	0.00224684	Mus musculus monocarboxylate transporter 4 mRNA, complete cds	transport [0006810]
AF179425	Mm.21146	2.11166	1.40287	1.44776	1.50561	2.1814	1.83213	1.51714	1.66715	2.32424	0.232395	0.472634	0.913659	0.917455	0.291434	-0.0660233	0.495934	0.785496	0.437401	1.87927	0.930233	0.534106	0.588152	1.88996	1.89815	1.02121	0.881654	1.88684	8.71672e-05	0.00694659	0.151178	0.081153	1.23818e-06	3.24703e-07	0.00423648	0.00911582	1.37184e-05	Mus musculus transcription factor GATA-6 (Gata6) mRNA, complete cds	transcription regulation [0006355]
AF182040	Mm.41665	4.09224	4.54059	5.25385	5.30097	4.6904	4.30272	4.69137	5.21872	4.76352	5.92358	6.26551	6.44529	6.55787	6.19078	6.4747	6.24829	6.04307	6.06794	-1.83134	-1.72492	-1.19144	-1.2569	-1.50038	-2.17198	-1.55692	-0.824352	-1.30442	4.94653e-08	5.6271e-07	5.06261e-05	1.07486e-05	0.000115097	4.75865e-06	1.8009e-06	0.00168722	0.00111195	Mus musculus LAG protein (Lag) mRNA, complete cds	transcription regulation [0006355]
AF182945	Mm.176369	2.08223	2.01259	2.59598	2.44955	2.65537	2.68511	2.51823	2.32258	2.50243	0.942716	0.865841	1.86122	1.63984	1.47787	1.65828	1.6711	1.81444	1.69159	1.13952	1.14675	0.734756	0.809716	1.17749	1.02682	0.847129	0.508138	0.810841	0.196528	0.184194	0.000777599	1.18097e-05	1.112e-05	9.19314e-07	0.000680146	0.023922	0.00115425	Mus musculus SOX15 (Sox15) mRNA, complete cds	transcription regulation [0006355]
AF183184	Mm.30449	2.39814	2.2252	2.8271	2.70952	3.25161	2.66611	2.40264	3.05779	3.28976	-0.35073	-0.351392	0.0847911	-0.0398693	-0.312383	-0.201125	0.517997	0.16307	-0.0578035	2.74887	2.57659	2.74231	2.74939	3.56399	2.86723	1.88464	2.89472	3.34757	0.00274883	0.00298898	3.61424e-08	6.05206e-08	3.81232e-09	9.79574e-06	0.00173237	2.33505e-08	3.3952e-10	Mus musculus brain otoferlin (Otof) mRNA, complete cds	RAS protein signal transduction [0007265]
AF184901	Mm.154806	1.42613	1.16597	1.32488	1.20223	1.45	1.18679	1.2997	1.13075	1.63489	2.51641	3.01094	2.93086	3.1424	2.88488	2.45283	2.96613	3.40792	2.92325	-1.09028	-1.84498	-1.60599	-1.94017	-1.43488	-1.26604	-1.66643	-2.27717	-1.28836	0.00268066	2.20049e-07	1.40111e-05	2.27076e-08	6.03962e-07	4.79354e-05	0.000156736	7.34747e-05	0.000446876	Mus musculus olfactory UDP glucuronosyltransferase mRNA, complete cds	metabolism [0008152]
AF188504	Mm.35600	1.66358	1.44112	1.49379	1.9224	2.10966	1.64896	1.50444	1.73791	1.68734	1.40291	1.07092	0.994792	1.07711	0.876856	1.09374	0.943043	1.13944	1.08981	0.260666	0.370198	0.498997	0.845292	1.2328	0.555227	0.561397	0.598468	0.597536	0.152411	0.0229426	0.013303	3.24898e-06	4.02174e-05	0.0113886	0.00268593	0.00329917	0.00202004	Mus musculus LNV (Lnv) mRNA, complete cds	ionic insulation of neurons by glial cells [0007272]
AF193435	Mm.103635	2.11314	1.91264	1.59697	1.53961	2.11611	2.01675	1.93202	1.92629	2.14493	0.862554	0.584213	0.506623	0.579793	0.737536	0.779474	0.78491	1.13928	1.25151	1.25058	1.32843	1.09034	0.959815	1.37857	1.23728	1.14711	0.787016	0.893418	0.000188614	2.94447e-05	0.00079985	0.00210035	6.72491e-07	2.98362e-06	5.51805e-08	0.000110554	0.00253327	Mus musculus HMG box transcription factor (Sox14) mRNA, partial cds	transcription regulation [0006355]
AF194972		0.230877	-0.00365769	0.45767	0.0453248	0.189256	0.269918	0.634247	0.567711	0.272752	-0.404941	-0.256766	-0.38347	-0.608096	-0.185122	-0.18416	-0.17341	-0.604124	-0.52101	0.635818	0.253109	0.841139	0.653421	0.374378	0.454078	0.807658	1.17183	0.793762	0.0125129	0.320655	0.00759269	0.00672183	0.203311	0.0956628	3.45055e-08	0.000119583	0.0331874	Mus musculus developmental control protein mRNA, partial cds	cell growth and/or maintenance [0008151]
AF195940	Mm.21606	3.72399	3.34793	3.31847	3.42989	3.7684	3.41841	3.34796	3.9026	4.12484	2.91547	2.91497	3.22487	3.46418	3.44716	3.57611	3.42124	3.66271	3.59299	0.808523	0.432959	0.0935964	-0.034295	0.321231	-0.157703	-0.0732868	0.239892	0.531849	0.000251113	0.00811647	0.636981	0.757863	0.0454119	0.415311	0.729184	0.224507	2.77266e-06	Mus musculus reticulon 3 (Rtn3) mRNA, complete cds	developmental processes [0007275]
AF200349	Mm.152780	2.30493	2.10323	1.83676	1.57748	2.46504	2.17943	2.09869	2.17412	2.56175	-0.247255	-0.198044	-0.320732	-0.274088	-0.00416479	-0.216264	-0.272723	-0.327051	-0.0809342	2.55218	2.30128	2.15749	1.85157	2.46921	2.39569	2.37141	2.50118	2.64268	4.75638e-07	3.01492e-07	3.92873e-05	8.10186e-05	1.06408e-08	2.69213e-11	2.45291e-09	2.81046e-08	1.65888e-07	Mus musculus GPR35 mRNA, complete cds	G-protein coupled receptor protein signaling pathway [0007186]
AF200357	Mm.24742	3.54186	2.49362	1.97231	2.29067	3.13589	2.20281	2.15954	3.16452	3.86089	1.54072	1.31069	1.27702	1.09774	1.62699	1.49396	1.62167	1.14618	0.470369	2.00114	1.18293	0.695292	1.19293	1.5089	0.708851	0.537869	2.01834	3.39052	1.23882e-06	0.00134072	0.0274746	0.00664077	0.000123444	0.15146	0.226657	0.000480295	1.12778e-10	Mus musculus pantothenate kinase 1 beta (panK1beta) mRNA, complete cds	G1 phase of mitotic cell cycle [0000080]
AF203898		-0.160128	0.558961	0.568835	-0.00347612	0.0324014	-0.0327217	1.0175	0.130623	-0.331874	0.287732	1.82926	1.50962	1.92915	0.352875	0.202982	0.850058	0.861509	-0.0968672	-0.44786	-1.2703	-0.940788	-1.93263	-0.320474	-0.235704	0.167438	-0.730886	-0.235007	0.131614	0.00121979	0.216541	3.02323e-06	0.0192741	0.54003	0.681028	0.131547	0.454069	Mus musculus nebulin mRNA, partial cds	muscle development [0007517]
AF203899		4.3644	5.4011	5.39777	4.96067	4.49272	5.15695	4.9801	4.95734	5.0175	4.65548	5.30899	5.45706	5.78049	5.85401	6.07444	6.2039	5.61094	4.89043	-0.291084	0.0921118	-0.0592899	-0.819817	-1.36129	-0.917493	-1.2238	-0.653601	0.127078	0.308231	0.542744	0.827291	0.000856917	5.56979e-06	5.70944e-07	1.18504e-12	0.00423096	0.729852	Mus musculus nebulin mRNA, partial cds	muscle development [0007517]
AF204154	Mm.7312	4.31303	4.49152	4.95463	5.05389	4.65775	4.3565	4.70867	5.12464	4.77777	5.36855	5.71916	5.96582	6.15853	5.67939	5.8138	5.70824	5.74102	5.60824	-1.05552	-1.22765	-1.01119	-1.10464	-1.02163	-1.4573	-0.99957	-0.616379	-0.830473	3.34474e-06	6.28182e-07	0.000213335	1.24479e-06	0.000191956	5.47034e-06	8.82924e-06	0.00671012	0.00230209	Mus musculus strain BALB/c.J snRNP core protein SMX5b (SmX5b) mRNA, complete cds, alternatively spliced	transcription [0006350]
AF204174	Mm.88374	2.45811	3.03182	2.8671	2.63283	2.14449	2.51748	2.28127	2.20153	2.13108	3.26265	3.07368	2.81188	3.06987	2.88301	2.75662	2.99641	2.84824	2.64211	-0.804547	-0.0418579	0.0552132	-0.437036	-0.738526	-0.23914	-0.715134	-0.646717	-0.511025	3.34547e-06	0.693132	0.755758	0.0243268	2.26524e-06	0.140518	0.000370251	0.000115171	0.0488336	Mus musculus popeye protein 1 (Pop1) mRNA, complete cds	transmembrane receptor [0004888]
AF204175	Mm.23890	1.69697	2.01531	2.16515	2.00888	1.8374	1.51753	1.29054	1.88768	1.90325	2.03536	2.17051	2.03222	2.30509	2.54842	2.64649	2.68916	2.71439	2.41745	-0.338384	-0.155196	0.132929	-0.296205	-0.711018	-1.12896	-1.39862	-0.82671	-0.514196	0.00826544	0.147768	0.717621	0.041521	4.39146e-07	0.0220101	0.0112913	2.67332e-05	0.00183174	Mus musculus chromosome 16 popeye protein 2 (Pop2) mRNA, complete cds	transmembrane receptor [0004888]
AF208046	Mm.18847	1.47686	1.41099	1.60477	1.67041	1.73171	1.46433	1.82291	1.66328	1.58655	2.10244	2.23278	2.18137	2.1919	2.06364	2.0562	2.10673	2.37245	2.24528	-0.625584	-0.821793	-0.576597	-0.521497	-0.331934	-0.591871	-0.283828	-0.709176	-0.658732	4.82563e-06	0.000111685	0.00233709	0.00125973	0.00125388	0.00645047	0.0779659	1.94943e-05	2.12828e-05	Mus musculus RuvB-like RUVBL1 (Ruvbl1) mRNA, complete cds	DNA replication [0006260]
AF214016		1.79323	1.68381	1.50016	1.52229	2.13401	2.14079	2.00743	1.93651	2.10763	-0.197987	0.188915	0.0346478	-0.232595	0.0726459	-0.0391261	-0.136722	-0.350418	-0.391255	1.99121	1.4949	1.46551	1.75489	2.06136	2.17991	2.14415	2.28693	2.49888	1.60647e-07	1.94531e-07	3.37766e-05	1.71625e-05	2.82854e-06	2.52704e-09	1.83278e-07	6.21938e-12	3.16845e-13	Mus musculus molybdenum cofactor synthesis-step 1 proteins A and B splice type I (Mocs1) mRNAs, partial cds, alternatively spliced	coenzymes and prosthetic group metabolism [0006731]
AF217188	Mm.154776	1.99842	3.10061	2.83784	2.65899	1.82599	2.7594	2.11543	2.39739	2.15969	3.62905	3.27864	3.42581	3.77311	3.88817	3.83029	4.09034	3.59021	2.77473	-1.63063	-0.178034	-0.587966	-1.11412	-2.06218	-1.07089	-1.97491	-1.19282	-0.615038	0.000374981	0.130792	0.00764013	8.34063e-06	9.13549e-08	5.98193e-06	5.71272e-11	5.09253e-05	0.00220561	Mus musculus YIP1B (Yip1b) mRNA, complete cds	mannose-inositol-P-ceramide (MIPC) metabolism [0006675]
AF221713	Mm.149954	0.817629	0.855956	0.489047	0.320888	0.450521	0.574386	0.813558	0.687423	0.64911	-0.225702	-0.17952	-0.204576	-0.149246	-0.0368314	-0.0119141	-0.118775	-0.0307899	-0.048924	1.04333	1.03548	0.693623	0.470134	0.487352	0.5863	0.932333	0.718213	0.698034	0.000164667	0.000306221	0.021964	0.126123	0.0206589	0.00312614	2.72478e-06	0.00398963	0.00795714	Mus musculus huntingtin interacting protein 1 related mRNA, complete cds	receptor mediated endocytosis [0006898]
AF223950	Mm.18803	1.97094	2.05831	1.84742	1.69607	1.68069	1.51042	1.56527	1.62056	1.64267	2.8699	2.75805	2.49225	2.53912	2.29634	2.14718	2.35762	2.43421	2.36652	-0.898963	-0.699741	-0.644826	-0.843057	-0.615649	-0.636762	-0.792346	-0.813651	-0.723847	1.05637e-07	3.70688e-05	0.00232462	1.72849e-05	0.00940746	0.0130522	1.13416e-05	4.34986e-05	5.78593e-05	Mus musculus TIM22 preprotein translocase (Tim22) mRNA, complete cds; nuclear gene for mitochondrial product	intracellular protein traffic [0006886]
AF225707	Mm.25648	2.04844	2.4204	2.00284	1.88647	1.82177	2.08124	2.25309	2.18259	2.0194	3.34935	2.93403	2.81388	2.87343	3.06356	3.18304	3.32181	3.0883	2.88883	-1.30092	-0.513627	-0.811036	-0.986964	-1.24179	-1.1018	-1.06872	-0.905709	-0.869431	2.02214e-08	0.00221327	0.000565624	5.96254e-05	2.4024e-06	1.31863e-05	5.00298e-08	0.000796646	0.0025436	Mus musculus kappaB-Ras1 mRNA, complete cds	RAS small monomeric GTPase [0003930]
AF226324	Mm.25368	1.11867	0.779762	1.36996	1.55987	1.44945	1.4805	1.7482	1.91048	1.71953	1.90608	1.71664	2.17557	2.52131	2.85385	2.80061	2.88298	2.58596	2.19656	-0.787405	-0.936878	-0.805612	-0.961444	-1.4044	-1.32011	-1.13478	-0.675478	-0.477028	0.0753407	0.063419	0.0903504	1.39402e-05	7.38719e-09	2.89509e-07	1.74452e-08	5.24617e-05	0.000928971	Mus musculus MJAM mRNA, complete cds	organic anion transport [0015711]
AF229439	Mm.43636	2.32784	2.40336	2.41058	2.72456	2.53088	2.11753	1.99311	2.08633	2.3326	2.9169	2.94749	3.03618	3.24343	3.09851	3.43881	3.38795	3.41376	3.57561	-0.589057	-0.544128	-0.625598	-0.51887	-0.56763	-1.32128	-1.39484	-1.32743	-1.24302	9.20962e-06	0.0015642	0.00748729	0.000543371	0.00112898	1.2157e-06	5.52197e-07	5.37824e-06	7.19749e-06	Mus musculus zinc finger protein 289 (Zfp289) mRNA, complete cds	intracellular protein traffic [0006886]
AF229636	Mm.140597	2.08573	2.13077	2.19954	2.41171	2.23735	1.62615	1.64889	2.23919	2.18812	2.50099	2.57916	2.82807	2.92575	2.63473	2.85281	2.587	2.5343	2.51311	-0.415257	-0.448392	-0.628533	-0.514033	-0.39738	-1.22667	-0.938108	-0.295108	-0.324984	8.20576e-06	0.000503233	0.00280674	0.0002538	0.00310238	3.01107e-06	3.08088e-06	0.0163069	0.0915976	Mus musculus DXImx39e protein (DXImx39e) mRNA, complete cds	apoptosis [0006915]
AF229929	Mm.155709	2.45449	2.54113	2.53096	2.33839	2.83423	2.75764	2.57787	2.3708	2.70081	0.921369	0.97393	1.36769	1.48548	1.68546	1.5646	1.65952	1.99717	1.83994	1.53312	1.56719	1.16327	0.852902	1.14877	1.19304	0.918349	0.37363	0.86087	2.96351e-06	1.09593e-07	5.3343e-05	8.25877e-07	1.62898e-05	4.58257e-05	0.00116713	0.0424847	0.000186651	Mus musculus sialoprotein associated with cones and rods SPACR mRNA, complete cds	vision [0007601]
AF232024	Mm.103741	0.802107	0.872313	0.834927	0.494835	0.695917	1.00664	1.19733	1.32913	0.786162	-0.231647	-0.237245	-0.407457	-0.381847	-0.316657	-0.312217	-0.168362	-0.189387	-0.144642	1.03375	1.10956	1.24238	0.876682	1.01257	1.31886	1.3657	1.51852	0.930804	4.63482e-05	0.000495653	1.55768e-06	0.000787689	0.00130598	2.78706e-05	0.000183995	0.000182129	0.000381511	Mus musculus Ly-6I.1 (Ly-6I) mRNA, complete cds, alternatively spliced	defense response [0006952]
AF232828	Mm.103793	0.782649	0.593016	1.02686	1.21752	1.48308	1.19895	1.2472	1.21254	1.55292	0.0213879	0.0377703	-0.216715	-0.027486	0.00518033	-0.0919363	-0.0847451	-0.277804	-0.0503445	0.761261	0.555246	1.24357	1.24501	1.4779	1.29089	1.33194	1.49035	1.60327	0.141705	0.19448	0.000749155	0.000607283	0.000478754	0.00192701	1.63248e-06	4.62476e-08	3.36163e-06	Mus musculus ventral neuron-specific protein 1 NOVA1 (Nova1) mRNA, partial cds	RNA processing [0006396]
AF235017	Mm.29471	2.11789	2.08321	2.19576	2.5068	2.42953	1.96323	2.07259	2.39902	2.03132	3.24248	2.94236	3.20569	3.22105	3.13971	3.38059	3.30449	3.00443	2.86231	-1.12459	-0.859146	-1.00993	-0.714249	-0.710173	-1.41736	-1.2319	-0.60541	-0.830991	0.00504372	0.0439983	0.000248095	5.71567e-06	0.00063733	0.00541393	0.00574717	5.64257e-06	0.00188602	Mus musculus 2P1 protein mRNA, complete cds	cell-cell signaling [0007267]
AF240782	Mm.28678	1.00155	1.47141	1.39313	1.42186	1.11036	0.94332	0.692202	1.0109	1.1614	1.28695	1.13513	1.28661	1.33292	1.6065	1.74956	1.76246	1.59992	1.45624	-0.285408	0.336285	0.106518	0.0889391	-0.496141	-0.806238	-1.07026	-0.589022	-0.294833	0.326354	0.194144	0.725456	0.785301	0.0284872	6.64864e-07	5.9202e-05	0.00843001	0.0904868	Mus musculus ELKL motif kinase 2 long form (EMK2) mRNA, complete cds	protein phosphorylation [0006468]
AF245444	Mm.154785	1.2566	0.491893	0.0626247	0.110472	0.687328	0.591592	0.506756	0.70134	1.12798	-0.232024	-0.0481949	-0.290343	-0.364649	-0.181988	-0.280016	-0.15122	0.081049	-0.277764	1.48863	0.540088	0.352968	0.475121	0.869315	0.871608	0.657976	0.620291	1.40574	3.71144e-06	0.105126	0.297305	0.0459648	0.0222335	0.0426934	0.0585889	0.122016	1.76366e-06	Mus musculus kainate receptor GluR7 3 subunit mRNA, partial cds	transport [0006810]
AF246265	Mm.19310	6.70484	6.79067	6.85721	6.36341	6.73726	6.51824	6.85366	6.71058	6.78354	3.71665	2.49358	2.86611	2.65762	1.6608	1.07838	1.93425	2.6734	2.4785	2.98819	4.29709	3.9911	3.70579	5.07646	5.43987	4.91942	4.03718	4.30504	1.96288e-07	2.27348e-08	1.78677e-09	2.75864e-11	9.38358e-13	9.73256e-15	1.14663e-08	1.21519e-08	8.18616e-12	Mus musculus collagenous repeat-containing sequence of 26kDa protein (CORS26) mRNA, complete cds	cell adhesion [0007155]
AF247177	Mm.28948	3.04746	2.6348	3.48284	3.37835	3.79538	3.48529	3.54341	3.60049	3.86175	0.77188	0.629614	1.03415	0.797108	0.25596	0.560499	1.20496	1.17288	0.940499	2.27558	2.00518	2.44869	2.58125	3.53942	2.9248	2.33845	2.42762	2.92125	0.0210316	0.0233649	6.60812e-07	6.06317e-07	5.00837e-05	5.16568e-05	7.54392e-07	6.1876e-06	2.47141e-09	Mus musculus sphingosine-1-phosphate phosphohydrolase (Spp1) mRNA, complete cds	signal transduction [0007165]
AF247735		2.31013	2.2686	2.43614	1.89361	2.28127	2.16839	2.13024	2.07154	2.28416	0.188563	0.279603	0.0952923	-0.0535154	0.300981	0.284978	0.0700004	0.255359	0.257275	2.12157	1.98899	2.34084	1.94712	1.98029	1.88341	2.06024	1.81618	2.02688	6.29031e-08	9.37796e-08	8.62459e-09	2.19692e-06	3.47872e-07	2.27127e-10	1.29783e-08	1.34389e-08	2.78372e-08	Mus musculus candidate taste receptor TRB5 mRNA, partial cds	G-protein coupled receptor protein signaling pathway [0007186]
AF249296	Mm.30994	1.12311	1.05108	0.895577	0.810001	0.880955	1.19587	1.23466	1.40285	1.54063	-0.0682448	-0.0888566	0.314268	0.313855	0.149087	-0.191981	-0.116603	0.0340585	-0.112361	1.19136	1.13994	0.581309	0.496146	0.731868	1.38785	1.35127	1.36879	1.65299	5.35276e-06	0.0284389	0.325649	0.213984	0.0976943	0.000266593	5.51606e-07	2.41359e-05	1.69875e-05	Mus musculus dihydropyrimidinase mRNA, complete cds	nucleobase, nucleoside, nucleotide and nucleic acid metabolism [0006139]
AF249889		2.48453	1.86122	1.60265	1.60139	2.10972	1.89285	1.84174	2.02765	2.56389	0.510721	0.506423	0.481343	0.0973898	0.333045	0.670222	0.298192	0.381558	0.445177	1.97381	1.3548	1.12131	1.504	1.77667	1.22262	1.54355	1.64609	2.11871	8.63889e-08	3.18489e-05	0.0086388	0.000163482	2.33003e-05	4.61582e-06	1.15859e-05	1.11164e-05	1.94284e-09	Mus musculus claudin-19 mRNA, partial cds	cell adhesion [0007155]
AF250844	Mm.196006	2.27224	2.36121	2.20428	1.75303	2.46304	2.63028	2.51083	2.05955	2.33295	1.80383	1.15272	0.903792	0.915857	0.837395	0.980022	1.25296	1.27423	1.34435	0.46841	1.20849	1.30049	0.837174	1.62564	1.65026	1.25787	0.785321	0.988605	0.0168745	3.77636e-07	0.000491061	0.00702623	4.41455e-07	3.73454e-08	7.09883e-08	0.000345415	0.000138108	Mus musculus MutL homolog 1 protein (MLH1) mRNA, complete cds	adenosinetriphosphatase [0004002]
AF253409	Mm.140988	2.08068	1.7815	2.1934	1.8827	2.26124	1.74595	2.26591	2.00218	2.25645	3.39236	3.51366	3.3397	3.32523	3.5883	3.57524	3.61927	3.74994	3.4349	-1.31169	-1.73216	-1.14631	-1.44253	-1.32706	-1.82928	-1.35336	-1.74776	-1.17844	0.000238784	1.01239e-05	0.000116472	6.78999e-08	1.46007e-06	2.86e-11	1.92068e-08	1.27138e-07	3.72484e-05	Mus musculus retinaldehyde dehydrogenase 3 mRNA, complete cds	alcohol metabolism [0006066]
AF257502	Mm.30227	0.254785	0.525363	0.761786	0.956806	0.840795	0.845596	0.80287	0.816062	0.356947	1.61613	1.7681	1.91974	2.05613	1.58527	1.69126	1.73385	1.76979	1.73122	-1.36134	-1.24274	-1.15796	-1.09933	-0.744477	-0.845664	-0.930983	-0.953727	-1.37427	5.1762e-05	4.93744e-06	6.79377e-06	9.5599e-08	0.000318514	0.000845238	8.26809e-05	0.000610484	0.000224512	Mus musculus stromal protein associated with thymii and lymph nodes long isoform (Spatial) mRNA, complete cds; alternatively spliced	biological_process unknown [0000004]
AF258602	Mm.44158	2.79896	2.60444	3.39906	3.35563	3.46697	3.33837	3.41845	3.25375	3.35748	-0.0482205	-0.360385	0.393326	0.284784	-0.144311	0.300869	0.835482	0.589832	0.40103	2.84718	2.96483	3.00574	3.07085	3.61128	3.03751	2.58297	2.66392	2.95645	0.00106355	0.000293153	7.86978e-07	1.14567e-08	3.44268e-08	6.79993e-07	5.72609e-07	7.71292e-07	1.81592e-09	Mus musculus urea transporter isoform UTA-3 mRNA, complete cds	signal transduction [0007165]
AF263365	Mm.29968	5.11128	4.47485	4.3969	4.32292	4.95778	4.41956	4.4795	4.81174	5.13913	1.64316	1.19259	1.20746	1.18729	1.43039	1.73616	1.15435	1.40223	2.18516	3.46812	3.28226	3.18945	3.13563	3.52739	2.6834	3.32515	3.4095	2.95397	1.30373e-10	6.36147e-09	9.93875e-11	2.848e-09	1.27339e-10	3.54093e-08	8.91288e-12	3.22812e-11	6.25509e-10	Mus musculus Rab3D (rab3d) mRNA, complete cds	intracellular protein traffic [0006886]
AF263458	Mm.34609	-0.575355	-0.455836	1.00232	2.63695	2.01372	1.13427	1.26937	1.75015	0.781533	1.06537	0.860895	0.821706	1.15847	1.56607	1.47664	1.15565	1.45201	1.72759	-1.64072	-1.31673	0.18061	1.47848	0.447656	-0.342375	0.113723	0.298143	-0.946061	6.32375e-06	0.000121935	0.484663	1.2931e-06	0.516017	0.49921	0.739379	0.32605	0.0188938	Mus musculus onzin mRNA, complete cds	RNA dependent DNA replication [0006278]
AF263743	Mm.45357	0.647346	0.807137	1.11469	0.768358	0.875073	1.13578	1.15715	0.998149	0.973442	1.8502	1.99007	2.17211	2.22775	1.72181	2.06125	2.09514	2.58919	2.47932	-1.20285	-1.18293	-1.05742	-1.45939	-0.846733	-0.925471	-0.937988	-1.59104	-1.50588	1.98907e-09	0.0014658	0.0309144	5.41209e-05	0.000903381	0.000169099	0.00887029	2.89205e-05	2.52052e-06	Mus musculus erbb2-interacting protein ERBIN mRNA, partial cds	DNA packaging [0006323]
AF274973	Mm.158086	4.26035	3.74565	3.96111	3.72426	4.27156	3.75506	3.69781	4.13568	4.557	0.702247	0.531601	0.257409	0.381643	0.587968	0.54803	0.422216	1.09473	1.1415	3.5581	3.21405	3.7037	3.34261	3.68359	3.20703	3.27559	3.04095	3.4155	1.83499e-07	2.3795e-09	1.97077e-09	7.72686e-07	1.17443e-08	3.12688e-07	1.46123e-06	4.754e-07	3.35461e-08	Mus musculus PIDD mRNA, complete cds	cell adhesion [0007155]
AF276514	Mm.182396	1.34186	1.40193	1.50285	1.55844	1.31224	1.13307	1.08608	1.78108	1.63594	1.60773	1.71623	1.97057	2.05233	2.20486	2.49511	2.40502	2.3066	1.51374	-0.265866	-0.3143	-0.467711	-0.493891	-0.892613	-1.36204	-1.31894	-0.525516	0.122203	0.100226	0.0134138	0.000927473	0.00332223	1.27498e-06	6.06691e-06	3.46818e-07	0.0596017	0.83893	Mus musculus 105-kDa kinase-like protein mRNA, complete cds	cell cycle [0007049]
AF276918	Mm.82751	3.06347	3.24575	3.27702	3.30169	3.26415	3.04322	3.01881	3.21841	3.02407	3.63194	3.69962	3.64192	3.80082	3.59957	3.765	3.84237	3.80235	3.75532	-0.568473	-0.453865	-0.364894	-0.499133	-0.335416	-0.721781	-0.82356	-0.58394	-0.731247	1.7058e-07	0.00204558	0.109993	0.000901148	0.00132185	5.95896e-06	2.31687e-06	0.000460098	1.05943e-06	Mus musculus glutaredoxin 2 (Grx2) mRNA, complete cds	nucleobase, nucleoside, nucleotide and nucleic acid metabolism [0006139]
AF277171	Mm.177966	2.86573	2.98932	3.3095	3.53035	3.23764	2.85414	2.95639	3.56193	3.39438	3.84966	4.16499	4.30194	4.40635	4.15387	4.41004	4.16162	3.97376	4.03591	-0.983925	-1.17566	-0.992445	-0.875999	-0.916232	-1.55591	-1.20524	-0.411825	-0.641527	2.45001e-06	1.18886e-06	5.68864e-06	6.1231e-05	3.18149e-05	4.20763e-07	7.29261e-06	0.0150861	0.0113557	Mus musculus Makorin RING zinc-finger protein 2 (Mkrn2) mRNA, complete cds	transcription [0006350]
AF283667	Mm.16783	1.99189	1.73119	1.91183	2.76766	2.28865	2.11958	1.98841	1.83244	1.69093	3.02859	2.57156	2.68548	2.74421	2.90576	2.95933	2.74483	2.66107	2.97714	-1.0367	-0.840364	-0.773648	0.0234475	-0.617115	-0.839756	-0.756416	-0.828633	-1.2862	4.02677e-07	0.0336242	0.0330937	0.804812	0.0050328	0.000154856	1.47998e-05	4.54067e-05	0.000353518	Mus musculus phosphoglycerate mutase 1 (Pgam1) mRNA, complete cds	main pathways of carbohydrate metabolism [0006092]
AF283834		0.832825	0.884977	1.30936	1.25578	1.66095	1.6198	1.79314	1.55156	1.70422	0.400197	0.364049	0.0163887	0.0741751	0.123683	-0.0173407	0.0646755	-0.0958622	-0.173044	0.432628	0.520928	1.29297	1.18161	1.53727	1.63714	1.72846	1.64742	1.87726	0.443461	0.237341	0.000466451	0.000977378	3.47302e-05	0.000435874	3.77833e-07	1.59367e-05	3.29236e-05	Mus musculus transcription cofactor p300 mRNA, partial cds	transcription regulation [0006355]
AF284573	Mm.21473	2.4411	2.34381	2.26545	2.32208	2.16909	1.98563	2.09921	2.04546	1.93215	3.05706	2.65041	2.41158	2.5847	2.5461	2.90745	2.81095	2.76724	2.74973	-0.615956	-0.306598	-0.14613	-0.262615	-0.377006	-0.921822	-0.711738	-0.721779	-0.817579	1.27833e-06	0.154009	0.69612	0.155199	0.147782	0.00494571	0.000430233	0.00022171	0.00858562	Mus musculus Nit protein 2 (Nit2) mRNA, complete cds	beta-ureidopropionase [0003837]
AF288813	Mm.34315	1.11069	1.1342	1.68012	1.99873	1.89908	1.31695	1.10742	1.10356	0.998619	1.94744	1.18252	1.3308	1.09527	0.912819	1.26384	1.18311	1.15159	1.66785	-0.836748	-0.0483167	0.349317	0.903456	0.986263	0.0531114	-0.0756922	-0.0480232	-0.669234	0.079792	0.91249	0.168533	1.11602e-06	0.0356003	0.884597	0.855384	0.859676	0.0540289	Mus musculus synembryn mRNA, complete cds	control of mitosis [0007088]
AF290472	Mm.31979	1.02742	1.77636	2.0617	1.87423	1.32508	2.04079	1.48701	1.30123	1.17302	2.24654	1.99586	2.32811	2.72045	2.58018	2.47272	2.76018	2.47452	1.98155	-1.21912	-0.219493	-0.266406	-0.846224	-1.2551	-0.431932	-1.27317	-1.17329	-0.808529	0.00335237	0.531108	0.3523	0.000814359	1.91538e-07	0.0199685	0.000442935	0.000549757	0.00118198	Mus musculus NudeL mRNA, complete cds	cytoskeleton organization and biogenesis [0007010]
AF291821		1.10015	0.945787	0.714376	0.51514	1.17761	1.30677	1.09446	0.93342	1.18927	0.281584	0.156724	-0.111454	-0.196069	-0.180667	-0.120128	-0.0127924	0.36103	0.310777	0.81857	0.789062	0.82583	0.711209	1.35828	1.4269	1.10725	0.57239	0.878498	0.000302467	0.000661421	0.0104228	0.0140305	0.000195612	4.85531e-05	2.6941e-07	0.101944	0.0421599	Mus musculus Rev-ErbA-alpha protein mRNA, partial cds	transcription regulation [0006355]
AF294617	Mm.19669	1.72351	2.11267	2.60794	2.55402	2.06484	2.0509	2.00695	2.42331	2.39819	2.18153	2.37404	2.68518	2.96554	2.94621	3.09177	3.14382	3.15946	3.21208	-0.458018	-0.261375	-0.0772373	-0.411519	-0.881373	-1.04087	-1.13686	-0.736155	-0.813892	0.000104711	0.0302145	0.567584	0.00433477	2.55256e-06	7.48347e-06	1.50265e-06	0.00272675	1.2828e-09	Mus musculus inducible 6-phosphofructo-2-kinase mRNA, complete cds	fructose metabolism [0006000]
AF295402	Mm.28537	4.12401	4.0411	4.97507	4.54154	4.91722	4.8875	5.21265	4.87739	4.80695	0.834635	0.787699	1.52196	1.65972	0.91831	0.927128	1.71813	1.65538	1.02862	3.28938	3.25341	3.45311	2.88182	3.99891	3.96038	3.49452	3.22201	3.77832	0.00239683	0.00254014	1.79526e-08	1.4893e-07	3.06699e-07	2.39337e-07	4.06219e-10	3.13934e-08	2.01818e-07	Mus musculus secretory carrier membrane protein 2 mRNA, complete cds	intracellular protein traffic [0006886]
AF297221	Mm.29766	1.92988	1.8652	2.34669	2.89062	2.7922	2.24425	2.35203	2.38112	2.53196	2.44355	1.81527	2.33622	2.6589	2.59767	2.90591	2.56935	2.72829	3.06522	-0.513673	0.0499321	0.0104717	0.231725	0.194533	-0.661658	-0.217327	-0.347164	-0.533259	0.00731833	0.834466	0.986403	0.75412	0.364876	9.78917e-07	0.279664	0.132196	0.011704	Mus musculus glia maturation factor-gamma (Gmfg) mRNA, complete cds	actin filament organization [0007015]
AF301152	Mm.22417	2.27153	2.62416	2.63043	2.24985	2.17783	2.47027	1.95684	2.53134	2.49636	2.91128	2.7502	2.74946	3.00508	3.04836	2.94669	3.03912	2.90562	2.70312	-0.639747	-0.126036	-0.119029	-0.75523	-0.870522	-0.476415	-1.08228	-0.374281	-0.206765	0.000875542	0.380503	0.526753	0.000146644	6.96902e-08	0.0033513	0.014299	0.124998	0.34882	Mus musculus cellular apoptosis susceptibility protein mRNA, complete cds	protein-nucleus import, docking [0000059]
AF301619	Mm.125482	2.77939	2.60831	2.57019	2.61232	2.93684	2.77643	2.58632	2.8126	3.05031	1.42908	1.33225	1.27723	1.4457	1.91435	2.41446	2.4594	2.40435	2.1659	1.35031	1.27605	1.29295	1.16662	1.02249	0.361966	0.126921	0.408246	0.884416	5.79693e-06	5.64898e-05	0.00251285	6.95558e-05	0.000184985	0.0236516	0.290072	0.0159776	2.43422e-07	Mus musculus interleukin 23 p19 subunit mRNA, complete cds	immune response [0006955]
AF303828	Mm.180150	1.48985	2.1757	2.27816	2.13509	2.12869	2.91148	2.46802	1.99601	1.82163	2.67937	2.5255	2.74977	3.27258	3.00552	2.712	3.12066	3.11235	2.16294	-1.18951	-0.349805	-0.471609	-1.13748	-0.876829	0.199478	-0.652642	-1.11634	-0.341303	0.00241067	0.411167	0.154019	0.00972902	3.68532e-06	0.166118	0.0975505	0.00179864	0.610511	Mus musculus ubc-like protein MMS2 (Mms2) mRNA, complete cds	proteolysis and peptidolysis [0006508]
AF303829	Mm.22651	2.48	2.49525	2.33559	2.60195	2.57385	2.27992	2.19893	2.41693	2.56712	1.35001	0.852237	0.963081	1.23824	1.13944	1.23078	1.43894	1.1963	1.12219	1.12999	1.64302	1.37251	1.36371	1.43441	1.04913	0.759985	1.22062	1.44494	5.44916e-06	2.26667e-06	1.32643e-05	1.65565e-07	1.01545e-05	1.65934e-05	7.70136e-05	5.8236e-08	1.04317e-06	Mus musculus ubc-like protein CROC1 (Croc1) mRNA, partial cds	proteolysis and peptidolysis [0006508]
AF304351	Mm.21086	3.9741	4.02836	4.1422	4.2893	4.05484	3.6841	3.79534	3.9575	3.94588	5.00763	4.74304	4.68474	4.69992	4.39541	4.67837	4.70253	4.58946	4.64462	-1.03353	-0.714685	-0.542534	-0.410618	-0.340565	-0.994273	-0.907193	-0.631959	-0.698739	0.000309972	0.00389336	0.0179158	0.000400048	0.0612049	5.05753e-06	9.67384e-09	0.000105987	0.00770574	Mus musculus eukaryotic translation elongation factor 1-delta mRNA, complete cds	protein synthesis elongation [0006414]
AF305071	Mm.160172	1.6629	1.48568	1.37391	1.17101	1.67754	1.24225	0.959603	1.54955	2.01454	0.0177093	0.0285414	0.0587777	-0.0410257	-0.195919	-0.305825	-0.150594	0.0852488	0.111524	1.64519	1.45713	1.31514	1.21203	1.87346	1.54808	1.1102	1.4643	1.90302	9.35367e-06	4.69861e-05	7.5721e-05	1.11668e-06	1.53326e-06	0.00243824	0.00858157	2.91094e-08	2.99072e-08	Mus musculus calsenilin-like protein (Calp) mRNA, complete cds	developmental processes [0007275]
AF314171	Mm.133443	2.28354	2.34295	2.22943	1.49461	2.19647	2.17351	2.251	2.29317	2.48139	0.245146	-0.0182509	0.357847	0.355255	-0.0864862	0.0338141	0.216505	0.313995	0.0616108	2.03839	2.3612	1.87158	1.13936	2.28296	2.1397	2.03449	1.97918	2.41978	1.92588e-06	1.07764e-07	0.000114864	0.00239059	2.58951e-07	0.000205958	6.30443e-06	1.44944e-05	2.75194e-08	Mus musculus papilin mRNA, complete cds	cell adhesion [0007155]
AF325532	Mm.157704	1.1198	1.2588	1.29583	1.35171	1.13135	0.965692	0.633918	1.08082	0.977413	1.35403	1.34827	1.4144	1.77885	1.43789	2.01936	1.86748	1.92365	1.90616	-0.234237	-0.0894644	-0.11857	-0.42714	-0.306542	-1.05367	-1.23356	-0.842829	-0.928743	0.0851313	0.653592	0.776882	0.00957844	0.26736	4.67958e-05	5.85073e-06	0.000534839	0.00369951	Mus musculus heparin/heparan sulfate:glucuronic acid C5 epimerase mRNA, complete cds	biological_process unknown [0000004]
AJ001379	Mm.10106	0.97316	1.03904	1.12883	1.17924	0.983892	0.923596	1.12432	1.47736	1.26454	1.28985	1.68067	2.11374	2.4195	1.95727	1.86033	1.88744	2.10338	1.88498	-0.316693	-0.641622	-0.984913	-1.24026	-0.973377	-0.936733	-0.763119	-0.626028	-0.620438	0.138722	0.0310363	0.00319423	3.84174e-06	0.001534	0.000114885	0.00645986	0.0157542	0.0137654	Mus musculus Tspy pseudogene, unspliced transcript	nucleosome assembly [0006334]
AJ007734		4.12496	3.48605	3.37225	3.23299	3.92495	3.26826	3.34682	3.63131	4.05371	0.492055	0.531377	0.546785	0.333666	0.39234	0.356478	0.493003	1.13896	0.64898	3.63291	2.95468	2.82547	2.89932	3.53261	2.91179	2.85382	2.49235	3.40473	1.87746e-09	7.53046e-11	8.25643e-09	3.19123e-10	4.32411e-09	2.12672e-07	8.96911e-09	0.000126995	1.39281e-09	Mus musculus mRNA for Z30 small nucleolar RNA	biological_process unknown [0000004]
AJ130977	Mm.21489	1.62412	1.88335	1.95919	1.90777	1.74815	1.8029	1.67371	1.74325	1.80602	2.02749	1.99663	2.20537	2.58257	2.28813	2.39358	2.33177	2.20922	2.03958	-0.403371	-0.113283	-0.246188	-0.6748	-0.539988	-0.590679	-0.658062	-0.46597	-0.233567	0.000258234	0.533458	0.415191	4.90022e-05	0.00122363	1.33629e-05	4.16899e-06	0.0368531	0.237795	Mus musculus mRNA for Ariadne protein, partial	ubiquitin-dependent protein degradation [0006511]
AJ131395	Mm.41332	3.36137	2.95564	2.3669	2.63136	2.1539	1.22409	1.31023	1.08332	1.31354	3.4181	1.78153	1.56423	1.30022	1.30285	1.05204	0.723336	0.305837	0.962452	-0.0567278	1.17411	0.802673	1.33114	0.851051	0.172052	0.586893	0.777485	0.35109	0.777003	3.12886e-06	0.0183816	2.51071e-06	0.0694328	0.630485	0.158209	0.0147534	0.504709	Mus musculus mRNA for collagen type XIV, partial	cell adhesion [0007155]
AJ131957	Mm.28413	1.8795	1.95076	1.87878	2.05049	1.66978	1.19412	1.49487	1.70111	1.59679	2.84006	2.75634	2.80813	2.87305	2.57593	2.88064	2.64118	2.70238	2.75369	-0.960561	-0.805574	-0.929355	-0.82256	-0.906153	-1.68652	-1.1463	-1.00127	-1.1569	2.99029e-08	2.8436e-07	9.01044e-05	1.08251e-05	2.66314e-05	4.87236e-06	9.46704e-07	1.02441e-05	4.1114e-06	Mus musculus mRNA for SHD-1 protein	transcription regulation [0006355]
AJ223207		3.01437	2.50961	2.41302	2.44258	2.78276	2.61311	2.5259	2.55548	2.81372	2.27571	1.97577	2.11396	2.17885	2.23807	2.10947	2.10997	2.25812	2.20759	0.738665	0.533845	0.299062	0.26373	0.544694	0.503638	0.415926	0.297357	0.606134	2.12941e-05	0.150733	0.441452	0.0458512	3.07563e-07	6.72727e-05	0.0051881	0.0142773	0.000773605	Mus musculsus mRNA for scrapie responsive protein 3, 3'end	biological_process unknown [0000004]
AJ223293	Mm.42203	1.09003	0.907943	1.44814	1.28804	1.67372	1.39372	1.40359	1.30885	1.73119	0.527444	0.700807	0.743076	0.523402	0.260585	0.478204	0.517497	0.426393	0.75817	0.562581	0.207135	0.705059	0.764642	1.41313	0.915517	0.886093	0.882454	0.973017	0.231224	0.627583	0.0031698	0.00219075	2.34196e-07	0.00397015	0.00595904	0.000685809	0.00465668	Mus musculus mRNA for kinesin-related mitotic motor protein	microtubule-based process [0007017]
AJ238332		0.000291096	0.565177	0.81177	0.753101	0.874035	0.323894	0.0962492	0.133418	0.323867	1.19113	1.42471	1.91291	2.22579	3.08444	2.87008	3.02473	2.30141	1.49237	-1.19084	-0.859534	-1.10114	-1.47269	-2.2104	-2.54619	-2.92848	-2.16799	-1.1685	0.0170857	0.0866709	5.20474e-05	7.08093e-06	4.30112e-06	2.18735e-08	3.63994e-08	7.18436e-06	0.026748	Mus musculus mRNA for death inducer-obliterator-1 (Dio-1)	transcription regulation [0006355]
AJ242914	Mm.171708	0.22553	0.125836	0.350033	0.102112	0.253918	0.291986	0.708996	0.786639	0.458703	0.999187	0.917618	1.23691	1.29847	0.998434	0.853852	0.945332	1.26815	1.14476	-0.773656	-0.791782	-0.886879	-1.19636	-0.744516	-0.561866	-0.236335	-0.481508	-0.686055	5.71655e-06	0.0292655	0.118627	0.00142894	0.0228808	0.0323721	0.534884	0.0600495	0.00205647	Mouse mRNA for neurotrophin receptor interacting factor (Zfp110 gene)	transcription regulation [0006355]
AJ245569	Mm.21904	5.07919	3.92149	3.82499	4.03559	4.88692	4.24198	4.32891	4.75394	5.19393	1.21121	0.980222	1.52269	1.58654	1.60193	1.73356	1.61705	1.51557	1.42193	3.86798	2.94127	2.3023	2.44905	3.285	2.50842	2.71186	3.23837	3.772	3.01859e-07	0.00030728	0.000517848	2.78571e-09	1.71124e-11	3.41245e-08	5.38232e-10	1.68611e-10	2.56823e-15	Mus musculus partial mRNA for hypothetical protein (ORF37 DNA)	protein modification [0006464]
AJ245772	Mm.140340	5.63863	6.18099	5.96694	5.83766	5.41383	5.45199	5.3815	5.56953	5.54482	6.98069	6.68608	6.24569	6.56657	6.45134	6.52876	6.68301	6.44498	6.2432	-1.34206	-0.505084	-0.278743	-0.728906	-1.03751	-1.07678	-1.30151	-0.875457	-0.698387	6.28037e-06	1.55527e-05	0.0856678	2.85347e-05	2.51693e-10	1.4054e-08	1.54218e-09	6.90052e-06	0.00145603	Mus musculus mRNA for stretch responsive muscle (X-chromosome) protein (Srmx gene)	biological_process unknown [0000004]
AJ245945	Mm.154775	2.90341	3.32168	3.17457	2.82682	2.77906	3.26622	3.25661	2.90225	2.9255	1.38615	1.09112	1.01802	0.632926	0.835904	1.428	1.27654	1.22314	1.3103	1.51727	2.23056	2.15655	2.19389	1.94316	1.83822	1.98007	1.67911	1.6152	2.23195e-06	7.6307e-08	6.65833e-05	1.37376e-06	4.4345e-07	2.66409e-07	1.29108e-05	4.50927e-05	3.79214e-07	Mus musculus mRNA for neuroglobin (Ngb gene)	transport [0006810]
AJ249492	Mm.103585	0.778693	0.812475	0.822391	0.416346	0.979536	1.02039	0.836761	0.977866	1.11569	-0.193783	-0.493767	-0.542567	-0.412199	-0.514897	-0.400517	-0.185907	-0.494465	-0.30195	0.972476	1.30624	1.36496	0.828545	1.49443	1.4209	1.02267	1.47233	1.41764	0.00156341	0.00145326	1.83356e-06	0.00667684	0.00169108	0.000162361	2.7128e-05	1.8507e-05	2.62748e-05	Mus musculus mRNA for TIF beta protein (IL-TIFb gene)	immune response [0006955]
AJ250188	Mm.33857	5.05151	5.50443	5.85072	5.3504	5.57736	5.94839	6.03018	6.024	5.98247	5.42034	6.18891	6.35115	6.66128	6.81948	6.77303	6.92023	6.62618	6.05613	-0.368827	-0.684475	-0.500435	-1.31088	-1.24212	-0.82464	-0.890052	-0.602179	-0.0736603	0.0155552	0.000503469	0.0285353	4.094e-07	6.2813e-09	2.65344e-07	7.04744e-11	0.0228677	0.847717	Mus musculus partial mRNA for stretch response protein 553 (sr553 gene)	transcription regulation [0006355]
AJ250193	Mm.38503	2.42516	2.64734	2.34753	2.17158	1.99534	1.72356	2.07195	2.01532	1.93361	3.34489	3.02859	2.79858	2.62641	2.85	2.80693	3.04418	2.81718	2.79752	-0.91973	-0.38125	-0.451053	-0.454833	-0.854661	-1.08338	-0.972227	-0.801857	-0.863911	3.63185e-06	0.00866281	0.0193833	0.0105048	0.0183312	0.00421891	1.07272e-06	0.00106307	0.000246809	Mus musculus mRNA for muscle protein 637 (mg637 gene)	protein biosynthesis [0006412]
AJ250230	Mm.171374	0.846061	1.07725	1.44685	1.72878	1.33202	1.35054	1.43476	1.4528	1.33294	2.80738	2.57159	2.69326	2.80343	2.87625	3.02553	3.05017	3.09246	2.8373	-1.96132	-1.49434	-1.24641	-1.07465	-1.54424	-1.67499	-1.61542	-1.63966	-1.50436	0.000158021	0.000191699	6.96537e-06	6.84771e-07	0.000148206	0.000991041	2.31522e-07	3.24322e-06	2.40281e-05	Mus musculus mRNA for hypothetical protein (human Hc11orf1 gene ortholog)	biological_process unknown [0000004]
AJ250394	Mm.43017	1.33335	1.56067	1.46824	1.85228	1.49255	1.56297	1.66294	1.72273	1.38719	2.1535	2.10798	2.31417	2.54767	2.20388	2.49586	2.34801	2.27837	2.36334	-0.820157	-0.547315	-0.845926	-0.695387	-0.711323	-0.932885	-0.685069	-0.555639	-0.976142	3.01492e-07	0.00750928	0.00343286	0.000228089	0.000130785	1.45655e-06	0.000138411	0.006256	6.96235e-06	Mus musculus mRNA for hypothetical protein (human Hc11orf5 gene ortholog)	protein modification [0006464]
AJ250688		3.5369	3.21552	3.23646	3.03717	3.52012	3.53837	3.47079	3.52635	3.90922	1.29797	1.5181	2.09619	2.02995	1.56329	1.92738	1.82117	2.07674	1.90307	2.23893	1.69742	1.14028	1.00722	1.95683	1.61099	1.64962	1.44961	2.00615	8.89883e-05	0.00274923	2.48194e-05	2.74102e-06	4.41456e-08	7.62242e-07	4.17293e-06	4.33327e-05	4.56683e-10	Mus musculus partial mRNA for mg547 protein	biological_process unknown [0000004]
AJ250840	Mm.103714	1.24622	1.71404	1.76731	1.91175	2.2261	1.58654	1.45861	1.4603	1.19993	1.20117	1.41501	1.81806	1.76443	1.29132	1.43964	1.52439	1.7719	1.65561	0.0450493	0.299036	-0.0507568	0.147323	0.93478	0.146902	-0.0657804	-0.311598	-0.455673	0.950671	0.431609	0.746079	0.370491	8.48725e-07	0.5619	0.826522	0.181709	0.473882	Mus musculus mRNA for serine/threonine protein kinase	protein phosphorylation [0006468]
AJ251508	Mm.1608	2.26081	3.2307	3.15868	3.35469	2.33228	3.13582	2.63453	2.70994	2.80004	3.11478	2.64847	2.92324	3.33097	3.61674	3.53458	3.75112	3.04867	2.5655	-0.853974	0.582225	0.235442	0.0237202	-1.28446	-0.398759	-1.11659	-0.338734	0.234538	0.0207684	0.00292448	0.227286	0.88595	1.06953e-06	0.00981393	1.89043e-07	0.120461	0.35995	Mus musculus mRNA for AWP1 protein (Awp1 gene)	polyubiquitylation [0000209]
AJ251685	Mm.23567	1.93314	1.53359	2.54239	4.47666	3.79994	2.85184	2.70141	2.52024	2.6383	1.19207	1.53707	1.44763	1.19825	1.43803	1.54101	1.67846	1.66863	1.74706	0.741072	-0.00347588	1.09476	3.27841	2.3619	1.31082	1.02295	0.851607	0.891236	0.096611	0.992727	0.000261983	9.56407e-10	1.79587e-06	0.000118379	3.02843e-05	0.000184027	1.15008e-06	Mus musculus mRNA for putative transmembrane glycoprotein (NMB gene)	melanin biosynthesis from tyrosine [0006583]
AJ276568		3.04923	2.75024	2.74658	3.06902	3.08328	2.59221	2.52535	2.99801	3.15765	3.55965	3.45455	3.64737	3.8684	3.7044	3.94111	3.89487	3.87942	3.88347	-0.510424	-0.704315	-0.900791	-0.799389	-0.621121	-1.34891	-1.36952	-0.881403	-0.725816	0.00847266	0.00420661	0.00158446	7.08367e-05	0.000690566	3.64693e-06	6.50771e-07	5.46634e-06	0.000478038	Mus musculus partial mRNA for TC10-like Rho GTPase (Tcl gene)	cell growth and/or maintenance [0008151]
AJ277114	Mm.22575	1.87937	1.95368	1.29796	1.23013	0.794269	0.415313	0.329151	0.700006	0.991257	2.69389	0.559027	-0.124304	0.0402189	0.335024	0.262812	0.114805	0.49776	0.827182	-0.814521	1.39466	1.42226	1.18991	0.459245	0.152501	0.214346	0.202246	0.164075	0.0590198	1.90684e-05	6.75184e-07	0.000605247	0.181289	0.559831	0.338897	0.367298	0.521609	Mus musculus ORF1 for hypothetical protein, clone 424981	cell adhesion [0007155]
AJ278170	Mm.41566	2.08172	1.56329	1.49507	1.7615	2.05959	1.88204	1.25383	1.48317	2.05387	0.719159	0.265815	0.375199	0.254577	0.372344	0.924208	0.665303	0.847948	0.982814	1.36256	1.29747	1.11987	1.50692	1.68725	0.957833	0.588526	0.635222	1.07105	0.000230973	0.000778291	0.00383864	2.53353e-06	0.00234813	0.00227631	0.131996	0.121635	0.00262234	Mus musculus mRNA for neuronal interacting factor X 1 (NIX1) (Nix1 gene)	proteolysis and peptidolysis [0006508]
AJ278735	Mm.28337	3.20494	3.49255	3.75818	3.16794	3.46896	3.51308	3.8047	3.46028	3.60323	4.41266	4.68516	4.77716	4.46521	5.257	4.65183	5.3272	5.20595	4.65078	-1.20772	-1.19261	-1.01898	-1.29727	-1.78804	-1.13876	-1.5225	-1.74567	-1.04755	2.1521e-06	2.34667e-05	0.000235564	4.59002e-07	1.32238e-08	1.63391e-06	2.35417e-11	8.95435e-10	3.66584e-10	Mus musculus mRNA for hypothetical protein (ORF1), 1975 BP	electron transport [0006118]
AJ279842		1.82443	1.90948	1.50142	1.11838	1.82588	1.98901	1.74364	1.67802	1.96013	0.546272	-0.0353614	-0.429975	-0.362246	0.314829	-0.177833	-0.048064	0.0141948	0.017113	1.27815	1.94484	1.9314	1.48063	1.51105	2.16685	1.7917	1.66383	1.94301	5.9918e-06	3.63345e-05	0.000188272	9.66593e-05	1.84812e-07	4.61723e-09	7.51636e-08	3.78458e-06	2.46069e-07	Mus musculus partial mRNA for hypothetical protein, clone mvx11089	biological_process unknown [0000004]
AJ279843		2.79238	2.31017	2.11635	1.90217	2.66865	2.21283	2.13158	2.32521	2.73003	0.386947	0.30228	0.0348065	0.065819	0.347667	0.193432	0.241669	0.229247	-0.0759158	2.40544	2.00789	2.08154	1.83635	2.32098	2.0194	1.88992	2.09597	2.80595	4.15075e-11	2.15354e-08	5.77716e-07	4.04035e-10	6.68225e-11	5.9219e-09	3.6029e-09	5.87028e-11	9.20028e-11	Mus musculus partial mRNA for hypothetical protein, clone mvx11090	biological_process unknown [0000004]
AJ279951		0.626016	0.638204	1.32762	1.98253	1.82916	1.58492	1.47474	1.69216	1.4433	2.38693	2.30087	2.4191	2.55579	2.48076	2.85606	2.62622	2.79309	2.91248	-1.76091	-1.66267	-1.09148	-0.573254	-0.651607	-1.27113	-1.15148	-1.10093	-1.46918	0.000684996	0.000490026	4.46919e-06	0.00099347	0.0049872	2.87189e-06	2.652e-08	8.75014e-07	1.61043e-06	Mus musculus partial mRNA for hypothetical protein, clone mv10x100	ubiquitin-dependent protein degradation [0006511]
AJ290947	Mm.29722	5.06394	5.66919	5.61753	6.05998	5.53806	5.8812	6.11154	6.23194	5.76579	5.6629	5.73387	6.55339	6.92804	7.35334	7.24462	7.51098	7.04622	6.42371	-0.598965	-0.0646799	-0.935862	-0.868061	-1.81529	-1.36342	-1.39944	-0.814277	-0.65792	0.0407951	0.796823	0.000609984	7.43583e-06	1.35511e-08	0.00012217	1.29115e-07	0.000342435	0.00888645	Mus musculus mRNA for a stretch regulated skeletal muscle protein (Usmg5 gene)	signal transducer [0004871]
AJ291608	Mm.157584	2.80773	3.19309	3.75387	2.955	3.26423	3.36426	3.90693	3.10919	2.85742	0.391349	0.868232	1.05226	1.21214	0.700008	1.15904	0.834793	0.866725	1.17081	2.41639	2.32486	2.70161	1.74285	2.56422	2.20521	3.07214	2.24246	1.68661	8.94198e-07	9.17459e-05	2.5143e-07	1.04997e-05	2.21861e-08	5.03446e-08	7.01778e-09	1.62681e-05	8.55211e-06	Mus musculus mRNA for potassium channel protein (erg3 gene)	potassium transport [0006813]
AJ297743	Mm.25187	0.133783	0.232838	-0.0134107	0.138882	0.149626	0.209086	0.253894	0.0923298	0.13417	0.963484	0.790897	0.626146	0.773925	0.609187	0.246281	0.702896	1.10994	1.42267	-0.829701	-0.558059	-0.639557	-0.635043	-0.459561	-0.037195	-0.449003	-1.01761	-1.2885	0.00853636	0.0546413	0.0679358	0.0464161	0.172565	0.857214	0.0356692	0.0013362	5.21221e-06	Mus musculus mRNA for torsinB protein	rRNA processing [0006364]
AJ401160	Mm.46412	1.58773	1.72174	1.42388	1.03877	1.93586	1.60181	1.39413	1.41092	2.01543	0.228336	0.056156	0.187418	-0.209131	-0.0843957	0.369331	0.446678	-0.0543545	0.023618	1.35939	1.66559	1.23647	1.2479	2.02025	1.23248	0.947451	1.46528	1.99181	0.00430617	4.62708e-05	0.00703943	0.00016612	3.77453e-06	0.000170911	0.00960972	0.000640531	3.88599e-06	Mus musculus mRNA for annexin A9 (Anxa9 gene)	blood coagulation [0007596]
AL355701		1.24033	1.3121	1.16486	1.45034	1.57299	1.45673	0.986551	0.91555	0.900806	2.23574	1.90631	2.21483	2.05601	2.04764	2.2355	2.18557	2.07791	2.02256	-0.995406	-0.59421	-1.04997	-0.605669	-0.474651	-0.778777	-1.19902	-1.16236	-1.12176	1.76558e-05	0.0283048	3.42101e-08	0.00136696	0.0435741	0.00129299	0.00297453	0.000120493	0.000474645	Mus musculus EST from clone 643475, full insert	biological_process unknown [0000004]
AL355705		4.26488	4.68423	5.34596	5.37859	4.81814	4.51088	4.95832	5.4992	5.07804	5.71795	6.09262	6.34562	6.55613	6.11574	6.3485	6.21432	6.16353	6.06538	-1.45307	-1.40839	-0.999663	-1.17754	-1.2976	-1.83762	-1.25599	-0.664338	-0.987345	1.70158e-05	2.46885e-06	0.00018605	4.35605e-05	0.000659654	1.85058e-05	9.14087e-07	0.00520828	0.00759846	Mus musculus EST from clone 1498755, 5' end	transcription regulation [0006355]
AL355706		3.91655	3.31033	3.1372	3.23222	3.8153	3.40782	3.39025	3.62113	4.01181	1.1219	1.02771	0.47472	0.261094	0.491038	0.604885	0.469844	0.436832	0.99022	2.79465	2.28262	2.66248	2.97113	3.32426	2.80294	2.92041	3.18429	3.02159	7.1816e-08	4.75923e-07	1.76669e-08	5.52319e-12	2.68315e-13	4.1857e-09	3.79235e-09	2.61183e-09	5.98603e-09	Mus musculus EST from clone 1969533, extrem' end	transcription regulation [0006355]
AY007791	Mm.39999	1.49444	1.42367	1.38181	1.72048	1.69895	1.45956	1.21362	1.29281	1.58922	1.78646	1.83415	2.16806	2.17902	2.01723	2.31082	2.33506	2.39157	2.36274	-0.29202	-0.410478	-0.786243	-0.458532	-0.318278	-0.851261	-1.12145	-1.09876	-0.773527	0.233367	0.121138	0.000983098	0.0787537	0.194552	3.93869e-05	1.84304e-06	0.000476882	0.000262291	Mus musculus p47 (Ing3) mRNA, complete cds	cell growth and/or maintenance [0008151]
AY008297	Mm.21662	0.829531	0.914061	0.90976	0.761114	1.26013	1.19783	1.32844	1.02545	1.2956	0.0405219	0.266496	0.225725	0.348416	0.448423	-0.097676	0.102751	0.138916	0.252404	0.789009	0.647565	0.684035	0.412699	0.811709	1.29551	1.22569	0.886538	1.0432	0.0141078	0.0253186	0.0321245	0.0993737	0.0452809	0.000574046	1.82841e-06	0.00158184	0.000443836	Mus musculus RPGR-interacting protein mRNA, complete cds	protein modification [0006464]
D00208	Mm.3925	2.46247	2.53083	4.21293	4.7453	4.89568	4.32125	4.67429	4.67314	4.70492	2.88909	3.17199	3.44412	3.47668	3.53211	3.53805	3.49596	3.98502	4.04501	-0.426623	-0.641158	0.768809	1.26862	1.36357	0.783191	1.17833	0.688119	0.659902	0.127122	0.0386176	0.0109359	4.15173e-06	4.21284e-07	0.000607412	2.637e-06	0.00742843	0.0012938	Mus musculus mRNA for pEL98 protein, complete cds	cell cycle [0007049]
D00232		-0.342466	-0.462301	-0.517826	-0.26863	-0.0214493	0.243521	-0.0635256	-0.0717202	-0.34824	-0.0684457	0.505549	0.191206	0.0548991	-0.189978	-0.231328	-0.0785236	-0.0456627	0.984979	-0.27402	-0.96785	-0.709032	-0.323529	0.168529	0.474849	0.014998	-0.0260575	-1.33322	0.198521	2.3443e-06	0.000213534	0.095902	0.701834	0.120127	0.955974	0.923143	0.00511284	Mus musculus mRNA for E3 anti-[4-hydroxy-3-nitrophenyl(phenolate + phenolic form)] acetyl mAb V-L region, partial cds	blood coagulation [0007596]
D00570		2.17413	2.34546	2.17554	1.82217	2.34527	2.57741	2.50131	1.99177	2.39461	0.7611	0.5419	0.803475	1.12654	1.25054	1.13001	1.34523	1.46463	1.10909	1.41303	1.80356	1.37207	0.695629	1.09473	1.44741	1.15608	0.527141	1.28552	1.73131e-06	3.97113e-07	0.00181453	0.0112373	2.20428e-06	6.95767e-08	2.27186e-05	0.00570075	6.27431e-05	Mus musculus mRNA for ORFs (putative primordial protein), complete cds	RNA dependent DNA replication [0006278]
D00926	Mm.112	3.40145	3.8347	4.05091	4.07285	3.84476	3.87581	3.95508	4.42521	4.21841	4.25245	4.31644	4.52999	4.66901	4.74593	4.82002	4.92824	4.95421	4.64802	-0.851007	-0.481733	-0.47908	-0.596156	-0.901176	-0.944212	-0.973165	-0.528996	-0.429608	2.44616e-06	0.0336631	0.0270731	0.00157696	1.23691e-07	8.41337e-08	7.33836e-09	0.000742549	0.014862	Mus musculus mRNA for transcription factor S-II-related protein, partial cds	transcription regulation [0006355]
D11441	Mm.8367	3.43919	3.45993	3.24497	3.00134	3.6155	3.64349	3.48184	3.22776	3.48602	1.47681	1.64035	2.09514	1.98347	1.83559	2.00207	1.95352	2.06238	1.96921	1.96238	1.81957	1.14982	1.01787	1.77991	1.64142	1.52832	1.16538	1.51681	6.63025e-07	5.44735e-07	0.00513197	0.00322259	1.26365e-09	1.84325e-11	1.5846e-07	0.000148453	2.17726e-05	Mus musculus mRNA for Ra-reactive factor P28b subunit, complete cds	cell adhesion [0007155]
D13289		1.58823	0.976791	0.885087	1.43066	2.02633	0.671927	0.429797	0.714522	0.932017	0.915925	0.126958	0.17273	0.369067	0.0303222	0.0137007	-0.207793	-0.203404	0.0132099	0.672301	0.849833	0.712356	1.06159	1.99601	0.658227	0.63759	0.917925	0.918808	0.0262821	0.00659038	0.0192212	0.000836459	1.62423e-06	0.0304305	0.0206584	0.00893317	0.00245078	Mus musculus mRNA for neural cell adhesion molecule, partial cds	cell adhesion [0007155]
D21073	Mm.12677	5.39233	5.80828	5.656	5.71312	5.1819	5.03944	5.5505	5.88445	5.28605	6.35706	6.31871	6.31915	6.31099	6.2052	6.38233	6.37324	6.13183	5.7693	-0.964737	-0.510429	-0.663144	-0.597867	-1.02329	-1.34289	-0.822736	-0.247382	-0.483249	0.00050726	0.000728776	0.00408549	1.66929e-07	0.000120958	0.000142537	3.48686e-06	0.070723	0.00227833	Mus musculus mRNA for ATP synthase gamma-subunit precursor, complete cds	hydrogen transport [0006818]
D26157	Mm.153842	5.46901	4.79824	4.90201	4.81333	5.49283	4.77291	4.97326	5.28411	5.66783	0.110422	0.114682	0.164819	-0.183296	-0.0120442	0.296654	0.149514	0.130432	0.214919	5.35859	4.68355	4.7372	4.99663	5.50487	4.47626	4.82375	5.15368	5.45291	4.84205e-13	2.09765e-12	2.90831e-12	1.88573e-13	4.97207e-12	2.13392e-11	5.90571e-12	3.98047e-10	2.90228e-14	Mouse prostacyclin receptor mRNA	G-protein signaling, coupled to cyclic nucleotide second messenger [0007187]
D29743	Mm.173304	3.36919	3.10881	3.06916	2.93138	3.36372	3.47547	3.3405	3.13353	3.46467	0.57006	0.734679	0.673458	0.30847	0.235221	0.34689	0.482622	0.467598	0.701424	2.79913	2.37414	2.3957	2.62291	3.1285	3.12858	2.85788	2.66593	2.76325	1.26889e-09	2.44168e-07	2.2846e-08	3.23599e-08	1.05691e-08	3.62994e-11	2.29207e-08	1.61402e-09	2.68897e-10	Mouse mRNA for syntaxin 1B, complete cds	neurotransmitter release [0007269]
D31768	Mm.172556	2.83778	2.99306	2.86407	2.65721	3.17463	3.075	2.88008	2.58579	2.84099	1.27268	1.19466	1.36704	1.18282	1.10493	1.52427	1.34488	1.50973	1.50514	1.5651	1.7984	1.49704	1.47439	2.0697	1.55073	1.5352	1.07605	1.33586	6.15878e-06	4.59913e-07	4.41258e-05	7.45543e-07	1.95495e-07	5.61367e-10	4.57696e-07	0.000357549	1.59029e-05	Mouse neonatal mandibla mRNA for amelogenin, complete cds	ossification [0001503]
D32137	Mm.5110	2.48256	2.26934	1.69313	1.26112	2.15418	2.05826	1.59934	1.82251	2.40576	-0.0838783	-0.328657	-0.43632	-0.207754	-0.0874592	-0.0974269	-0.0387256	0.126748	0.00641857	2.56644	2.598	2.12945	1.46888	2.24164	2.15569	1.63806	1.69577	2.39934	1.67353e-08	3.76215e-09	1.99396e-05	0.00115444	6.68638e-08	9.81845e-07	6.91491e-08	1.98516e-05	2.9457e-06	Mouse mRNA for oviduct-specific glycoprotein (MOGP), complete cds	fertilization [0007338]
D32210	Mm.57005	3.31779	3.01988	2.7996	2.81549	3.53159	3.11051	2.86024	3.02003	3.40186	1.6174	1.66409	1.80466	1.73315	1.54354	1.38325	1.72558	1.89885	1.72952	1.70039	1.35579	0.994947	1.08234	1.98805	1.72726	1.13466	1.12118	1.67233	7.73596e-07	1.532e-09	1.33792e-05	9.33896e-07	1.72905e-10	7.37929e-07	2.35837e-05	0.00226633	1.47234e-06	Mus musculus (Notch2) mRNA, complete cds	histogenesis and organogenesis [0007397]
D50060	Mm.32906	2.07828	0.726595	0.273471	1.01022	1.80788	0.788735	0.320862	0.882638	1.80114	0.318414	0.146161	0.337673	0.394127	0.361016	0.489469	0.599922	0.398081	0.338972	1.75986	0.580433	-0.064202	0.616094	1.44687	0.299266	-0.27906	0.484557	1.46217	1.01649e-06	0.123527	0.856927	0.144358	4.23453e-06	0.349702	0.483566	0.256712	0.000514179	Mouse mRNA for PACE4A, partial sequence	proteolysis and peptidolysis [0006508]
D50523	Mm.18728	2.11254	2.72736	2.66038	2.46889	1.96762	1.94807	1.65651	1.6675	1.83114	2.88008	2.68592	2.75494	2.82867	2.84344	2.79595	2.8939	2.09693	1.91014	-0.767543	0.0414403	-0.0945572	-0.35978	-0.875827	-0.847881	-1.2374	-0.429429	-0.078998	0.00727789	0.63556	0.655864	0.0185402	0.00231597	3.65795e-05	1.38487e-09	0.098409	0.855551	Mouse mRNA for TI-227	biological_process unknown [0000004]
D83144	Mm.15630	4.59686	4.30169	4.22226	3.86102	4.29341	4.19912	4.4866	4.52115	4.68496	0.519865	0.141802	0.377209	0.497494	0.180437	0.250106	0.566125	0.825661	0.666997	4.077	4.15989	3.84505	3.36352	4.11297	3.94901	3.92048	3.69549	4.01797	7.74644e-11	4.19353e-09	2.67266e-11	6.10565e-09	1.34255e-11	3.39241e-10	1.21981e-11	1.94065e-10	1.81402e-09	Mus musculus mRNA for Six3a, complete cds	transcription regulation [0006355]
D87910	Mm.626	3.20518	3.12098	3.49444	3.87391	3.62778	3.39518	3.39683	3.33126	3.41805	4.74689	4.3531	4.41183	4.42689	4.20397	4.4184	4.252	4.26521	4.51443	-1.54171	-1.23211	-0.917391	-0.552981	-0.576185	-1.02323	-0.855175	-0.933956	-1.09638	1.90251e-06	9.86626e-07	0.000108706	0.000137791	0.0173836	5.72122e-08	2.39206e-05	2.65428e-05	0.000909983	Mus musculus mRNA for PA28 beta subunit, complete cds	cell adhesion [0007155]
D87966	Mm.14774	1.28389	0.999929	1.30931	1.656	2.12151	1.37754	1.05357	1.57455	1.89208	-0.497127	-0.473822	0.502192	0.445572	0.66359	0.280032	0.336209	0.282697	0.227021	1.78102	1.47375	0.807113	1.21043	1.45792	1.0975	0.717366	1.29185	1.66506	0.0349966	0.0659782	0.00482642	9.91934e-06	6.87413e-05	0.0133876	0.0636962	0.000143105	1.71252e-06	Mouse mRNA for ETF-related factor-2a (ETFR-2a), complete cds	transcription regulation [0006355]
D90156	Mm.16528	1.34811	0.907857	1.03103	0.98929	1.53449	1.27441	1.40203	0.937685	1.49233	0.955187	0.854233	0.916051	0.823185	0.16174	0.109769	0.562223	0.660067	0.609906	0.392927	0.0536247	0.114976	0.166105	1.37275	1.16464	0.839806	0.277618	0.882424	0.189811	0.824371	0.559228	0.490503	6.46186e-07	0.00680499	0.0110897	0.214684	0.00166011	Mouse mRNA for myogenin	muscle development [0007517]
J03458	Mm.4685	3.20879	3.34935	3.42634	3.35524	3.38827	2.86015	3.10582	3.31859	3.25588	3.63187	3.85851	3.88305	3.93582	3.6545	3.85406	3.95662	4.03745	3.95161	-0.423085	-0.509152	-0.456706	-0.580575	-0.266226	-0.993909	-0.850794	-0.718852	-0.695724	0.00463649	0.00851272	0.0270964	0.00113896	0.12542	4.67647e-06	2.63085e-05	8.79229e-05	1.32542e-05	Mouse filaggrin mRNA, 3' end	cytoskeleton organization and biogenesis [0007010]
J03484	Mm.1249	4.20872	3.83567	3.70521	3.32432	4.06437	3.66245	3.64244	3.83839	4.40022	0.991829	1.06173	1.14118	1.91507	1.1913	1.01185	1.05647	1.37169	1.25089	3.2169	2.77394	2.56404	1.40924	2.87306	2.6506	2.58597	2.4667	3.14932	8.54271e-08	1.64594e-07	2.83097e-06	0.00333647	1.39895e-08	6.39232e-11	8.06763e-10	2.47169e-10	8.51205e-12	Mouse laminin B2 chain mRNA, complete cds	cell adhesion [0007155]
J04695	Mm.181021	3.92034	4.03961	3.83659	3.49528	3.19487	2.28777	2.687	2.75043	2.91185	4.79332	4.32751	3.98292	3.86249	3.63942	3.23362	3.17612	3.13157	3.1542	-0.872987	-0.2879	-0.146335	-0.367219	-0.444551	-0.945849	-0.489123	-0.38114	-0.242352	2.67316e-06	0.00940465	0.367906	0.00991404	0.0212644	0.000471974	0.0097219	0.0475679	0.534271	Mus musculus alpha-2 type IV collagen mRNA, complete cds	cell adhesion [0007155]
J05185	Mm.16660	3.97521	4.13431	4.05748	4.24448	3.7301	3.61538	3.31349	3.75416	3.73017	4.60851	3.86144	3.74724	3.49627	3.44357	4.00968	3.97443	3.76927	3.98701	-0.633304	0.272872	0.310246	0.748216	0.286525	-0.394304	-0.660937	-0.0151184	-0.256837	0.0046554	0.125834	0.109094	0.00363127	0.484784	0.026771	1.14649e-06	0.892198	0.2918	Mouse protein disulfide isomerase (ERp59) mRNA, complete cds	protein proline hydroxylation [0006472]
J05609	Mm.22708	2.14031	1.52614	1.3905	1.35327	1.85342	1.59518	1.69554	1.99957	2.28028	0.940272	1.11981	1.41735	1.14088	0.690418	0.897549	0.592435	0.67039	0.843863	1.20003	0.406327	-0.0268487	0.212392	1.163	0.697627	1.1031	1.32918	1.43642	1.94717e-05	0.0391095	0.954101	0.552696	8.42503e-06	0.0225378	0.00150533	6.54658e-05	2.08288e-07	Mouse serine protease inhibitor homologue (J6) mRNA, complete cds	heat shock response [0006951]
K02109	Mm.582	5.03169	5.1841	5.20907	5.57237	4.85771	5.60256	5.43426	4.95502	4.94905	6.25163	5.65798	5.86147	6.23441	6.63918	6.6837	6.1635	5.70714	6.02965	-1.21994	-0.473878	-0.652395	-0.66204	-1.78147	-1.08115	-0.729246	-0.752112	-1.0806	2.56284e-09	0.00300215	0.00179293	1.41834e-05	7.49976e-10	0.000263484	0.0103895	0.0218983	0.0041614	Mouse 3T3-L1 lipid binding protein mRNA, complete cds	ionic insulation of neurons by glial cells [0007272]
L00653	Mm.3301	3.30868	2.33093	2.06322	2.11459	3.12902	2.42916	2.45799	3.06094	3.52655	-0.480017	-0.487554	-0.473198	-0.547851	-0.317886	-0.340231	-0.165404	-0.516552	-0.403763	3.7887	2.81849	2.53642	2.66244	3.4469	2.76939	2.62339	3.57749	3.93032	2.08619e-10	3.04652e-10	9.37934e-08	8.30835e-07	3.84447e-09	1.24178e-05	5.328e-06	1.07124e-09	2.1837e-12	Mus musculus mast cell protease-7 mRNA, complete cds	proteolysis and peptidolysis [0006508]
L00919		3.92037	3.16579	2.85159	2.93668	3.58469	3.10042	3.1983	3.63787	4.02797	0.0614879	-0.32171	-0.406414	-0.271556	-0.356803	-0.372633	-0.346392	-0.192929	-0.025951	3.85888	3.4875	3.258	3.20823	3.94149	3.47305	3.54469	3.8308	4.05392	9.08125e-11	2.32764e-09	5.28318e-10	2.13348e-10	8.86472e-11	9.0544e-09	4.44795e-10	6.30457e-11	6.35868e-13	Mus musculus protein 4.1 mRNA, 5' end of ORF1, 3' end of ORF2, and 23 exons	cell shape and cell size control [0007148]
L02331	Mm.17339	5.06771	4.13992	3.97962	4.40951	4.84829	4.01756	4.47756	4.96021	5.19566	3.07058	3.18665	3.07088	3.05538	3.1856	3.01651	3.14604	2.6912	2.9465	1.99713	0.953269	0.908742	1.35413	1.66269	1.00105	1.33152	2.26901	2.24916	6.60024e-08	0.0103439	0.0325207	2.11474e-06	6.55738e-08	0.000745736	3.67915e-05	2.65885e-08	1.94923e-11	Mouse phenol/aryl form sulfotransferase (M-STP1) gene sequence	steroid metabolism [0008202]
L04694	Mm.16091	0.176739	0.271161	0.879962	2.08346	1.98115	1.5733	1.11452	1.29774	1.01991	0.0469575	-0.446509	-0.372316	0.0647872	0.0321778	-0.236874	-0.363509	-0.0806704	-0.20583	0.129782	0.71767	1.25228	2.01867	1.94898	1.81018	1.47803	1.37841	1.22574	0.52791	0.0108117	0.000179268	1.22183e-07	4.90456e-05	3.57217e-05	0.0042055	0.00286171	0.000406737	Mouse cytokine (fic) mRNA, complete cds	immune response [0006955]
L04961	Mm.4095	1.74637	3.37356	1.86869	1.46285	1.7873	1.99131	1.67165	1.48104	1.70676	2.64004	2.58516	1.30895	0.905098	0.00471474	0.502362	0.728367	1.47613	1.60915	-0.893665	0.788402	0.559741	0.557754	1.78259	1.48895	0.943284	0.00490828	0.0976117	0.328141	0.414435	0.208528	0.11264	5.36534e-07	3.18637e-05	0.00671442	0.993505	0.881861	Mouse nuclear-localized inactive X-specific transcript (Xist) mRNA	vision [0007601]
L07918	Mm.2241	5.43973	4.81501	4.85767	4.70376	5.51102	4.88933	4.91471	4.96696	5.4518	0.688367	0.51196	0.578942	0.985311	0.460697	0.466285	0.625186	1.32948	1.15008	4.75136	4.30305	4.27873	3.71845	5.05032	4.42305	4.28953	3.63747	4.30172	2.88506e-09	3.97737e-08	2.51485e-07	2.33481e-07	7.02966e-10	5.34565e-12	1.4994e-09	3.57999e-07	1.60667e-10	Mus musculus GDP-dissociation inhibitor mRNA, preferentially expressed in hematopoietic cells, complete cds	cytoskeleton organization and biogenesis [0007010]
L10894		2.54765	2.71137	3.33991	3.56205	3.5191	3.07591	2.85369	3.13264	3.55191	4.16672	4.10572	4.26617	4.35157	4.33501	4.74967	4.27219	4.62427	5.06565	-1.61907	-1.39435	-0.926263	-0.789519	-0.815902	-1.67376	-1.4185	-1.49163	-1.51374	0.039386	0.0268036	0.00104699	0.000289819	0.00987869	9.95835e-06	1.9142e-05	0.00117408	2.15806e-07	Mus musculus (clone Gcap2) mRNA sequence	biological_process unknown [0000004]
L10905		3.66318	3.62128	3.49384	3.2534	3.67307	3.68684	3.71361	3.45014	3.60813	2.64074	1.69802	1.57178	1.15435	0.990408	1.21745	0.996382	1.02636	1.42218	1.02245	1.92326	1.92207	2.09905	2.68266	2.46939	2.71723	2.42379	2.18595	4.48386e-05	8.05137e-09	1.37707e-05	1.10177e-06	6.45868e-11	2.01973e-12	1.31315e-11	7.95065e-09	4.96829e-06	Mus musculus (clone Gcap27) mRNA sequence	biological_process unknown [0000004]
L16846	Mm.16596	4.27927	3.51281	3.77529	4.02062	4.31143	3.50699	3.50407	4.19325	4.52757	2.13589	0.914545	1.39313	0.779318	1.29636	1.84948	1.21436	1.11195	1.84356	2.14338	2.59827	2.38216	3.2413	3.01507	1.65751	2.28971	3.0813	2.68401	0.000106278	3.78705e-05	3.79146e-08	1.87345e-08	2.63411e-06	8.96635e-05	2.16127e-05	2.90371e-07	7.83709e-07	Mus musculus B-cell translocation gene-1 protein (BTG1) mRNA, complete cds	negative control of cell proliferation [0008285]
L16992	Mm.12819	2.74527	3.16332	3.40792	3.5119	3.15529	3.11521	3.23649	3.29251	3.16802	3.70393	3.76312	3.93947	4.14298	4.30539	4.47542	4.20893	4.13211	4.253	-0.958656	-0.599798	-0.531551	-0.631079	-1.1501	-1.36021	-0.972433	-0.839595	-1.08497	8.83279e-08	0.000339811	0.00495828	9.44821e-05	4.41022e-09	2.13084e-09	3.07253e-08	8.12729e-05	4.99721e-09	Mus musculus branched-chain alpha-ketoacid dehydrogenase E1 beta-subunit mRNA sequence	glycolysis [0006096]
L20315	Mm.3999	0.483947	0.440683	1.49818	3.20173	2.21773	1.61673	1.39649	1.45334	1.73505	0.38658	0.629375	0.44419	0.526899	0.518609	0.575816	0.642809	0.424667	0.430033	0.097367	-0.188691	1.054	2.67483	1.69912	1.04092	0.753677	1.02867	1.30502	0.757628	0.549387	0.00145673	6.6992e-09	0.0201978	0.000353536	0.0163294	0.000664684	3.33697e-06	Mus musculus MPS1 gene and mRNA, 3'end	steroid metabolism [0008202]
L20330		2.72286	2.99542	2.63506	2.48449	2.97021	3.12963	2.91579	2.6525	2.83348	0.548858	0.66934	1.16877	1.35741	1.36218	1.27662	1.40624	1.07637	0.781192	2.17401	2.32608	1.46629	1.12708	1.60804	1.85301	1.50955	1.57613	2.05228	1.48775e-06	3.71473e-06	0.00159979	0.000201645	7.45522e-07	3.76153e-08	8.38388e-05	3.97935e-08	5.84311e-05	Mouse dopamine-1B receptor homologue mRNA, partial cds	G-protein coupled receptor protein signaling pathway [0007186]
L20331		1.26114	0.322209	0.0609593	0.541887	1.40694	0.574689	0.208833	0.993642	1.60005	-0.14936	-0.0140893	-0.290643	-0.363685	-0.312594	-0.507924	-0.412077	-0.402459	-0.0338923	1.4105	0.336298	0.351602	0.905572	1.71953	1.08261	0.620911	1.3961	1.63394	0.000478358	0.217642	0.278797	0.0172867	5.15643e-06	0.00482801	0.0688632	0.00226631	8.32075e-05	Mouse adenosin-3 receptor homologue mRNA, partial cds	G-protein coupled receptor protein signaling pathway [0007186]
L20333		4.02823	3.40911	2.89758	2.8726	3.66412	2.87295	3.01745	3.59313	4.07299	-0.18735	-0.411832	-0.674646	-0.550347	-0.495324	-0.46006	-0.349965	-0.217087	-0.0714483	4.21558	3.82094	3.57222	3.42295	4.15945	3.33301	3.36742	3.81021	4.14444	2.96541e-10	4.79406e-10	4.03184e-09	1.67497e-08	3.74661e-10	6.5678e-09	5.7818e-12	1.63795e-10	2.53144e-09	Mouse alpha-1A adrenergic receptor homologue mRNA, partial cds	G-protein coupled receptor protein signaling pathway [0007186]
L20334		2.3783	2.57126	2.92019	3.09754	2.71898	2.28453	2.33498	2.90831	2.88838	2.73706	3.29889	3.57033	3.78815	3.45122	3.58635	3.42665	3.36333	3.279	-0.358766	-0.727627	-0.650137	-0.690605	-0.732243	-1.30181	-1.09167	-0.455019	-0.39062	0.322928	6.75293e-07	0.00331545	1.28439e-05	0.000453062	1.71549e-05	8.80284e-09	0.00267887	0.0405527	Mouse EDG-like receptor mRNA, partial cds	G-protein coupled receptor protein signaling pathway [0007186]
L25890	Mm.4652	0.358113	-0.0515631	-0.173545	-0.23756	0.392869	0.165398	-0.149198	-0.0499832	0.305099	-0.487744	-0.387158	-0.451809	-0.673517	-0.408397	-0.293509	-0.422807	-0.444622	-0.522835	0.845857	0.335594	0.278264	0.435957	0.801266	0.458907	0.273609	0.394639	0.827934	2.51245e-06	0.100384	0.239753	0.012304	0.00179936	0.0292474	0.14836	0.0481607	0.000218327	Mus musculus Nuk receptor tyrosine kinase mRNA, complete cds	signal transduction [0007165]
L33255		1.67637	1.73515	1.78924	1.43659	1.74543	1.31394	1.74216	1.65819	1.89966	3.37783	3.64541	3.53292	3.43218	3.47707	3.32072	3.46621	3.71606	3.37463	-1.70146	-1.91026	-1.74368	-1.99558	-1.73163	-2.00678	-1.72404	-2.05787	-1.47497	2.19075e-06	4.56066e-09	1.30031e-05	1.31418e-10	1.38392e-05	1.88227e-07	2.4517e-11	2.25173e-06	3.91106e-07	Mouse hypertrophy-associated mRNA segment	biological_process unknown [0000004]
L33406	Mm.10826	1.27729	1.51997	1.48471	0.764048	1.41961	1.92035	1.83733	1.5526	1.76744	-0.233231	-0.495515	-0.230345	0.0109423	-0.167767	-0.353606	-0.311018	-0.182667	-0.168085	1.51052	2.01548	1.71505	0.753105	1.58738	2.27396	2.14835	1.73527	1.93552	0.00932788	0.000520314	8.54229e-05	0.0528595	0.00213185	2.39355e-07	2.7261e-09	0.000214715	7.89147e-05	Mus musculus uromodulin mRNA, complete cds	neurogenesis [0007399]
L36435	Mm.67919	1.00184	1.71475	2.30258	2.28948	1.6366	1.87229	1.78127	1.59338	1.51033	2.15622	2.00703	2.37687	2.74967	2.44887	2.67792	2.71208	2.62461	2.25159	-1.15439	-0.292279	-0.074285	-0.460196	-0.812266	-0.805636	-0.930809	-1.03122	-0.741262	0.011595	0.530274	0.692391	0.0177393	1.90621e-05	4.17752e-05	1.06446e-05	1.34731e-06	0.00815197	Mus Musculus basic domain/leucine zipper transcription factor mRNA, complete cds	transcription regulation [0006355]
L37349		1.93408	1.90473	1.95072	2.01711	1.89956	1.78712	1.69001	1.60757	1.8117	2.39183	2.39862	2.21899	2.14325	2.34295	2.09406	2.30889	2.14513	2.26168	-0.457754	-0.49389	-0.268272	-0.126144	-0.443396	-0.306934	-0.618887	-0.537555	-0.449975	0.000139618	0.000196534	0.0312563	0.232961	5.82639e-05	0.0361461	2.66395e-06	0.00978765	0.00820264	Mus musculus (clone FMLCR7) hepatic protein mRNA	biological_process unknown [0000004]
L38249		1.98932	2.30741	2.41245	2.5059	2.17995	1.45947	1.68313	2.20589	2.20595	3.56732	3.03441	3.04646	3.06905	2.78483	3.44333	3.31392	3.80342	4.2057	-1.57801	-0.726999	-0.634004	-0.563143	-0.604883	-1.98387	-1.63079	-1.59753	-1.99975	3.87893e-06	0.140939	0.167481	0.0748972	0.164849	1.46423e-05	0.000148327	0.000772872	8.78681e-07	Mus musculus (clone pRC17) homeodomain protein (Lim3a) mRNA, 5' end of cds	transcription regulation [0006355]
L41495		0.831835	0.28858	0.0955525	0.12941	0.504327	0.668008	0.222683	0.412025	0.808103	-0.208602	0.0209046	0.386128	0.356525	-0.301431	-0.19485	-0.303536	-0.139645	0.0138003	1.04044	0.267676	-0.290575	-0.227115	0.805758	0.862858	0.52622	0.55167	0.794303	9.9865e-06	0.576235	0.588135	0.658897	4.10916e-05	5.185e-06	0.00830004	0.0188958	0.00479307	Mus musculus protein-serine/threonine kinase (pim-2) mRNA, complete cds	developmental processes [0007275]
L42292		1.09223	0.746372	0.815846	0.769229	0.79513	0.855845	1.37249	0.99218	1.20285	1.85687	2.1809	2.35295	2.40085	2.34954	1.81592	2.29388	2.53071	1.85183	-0.764649	-1.43453	-1.5371	-1.63162	-1.5544	-0.960077	-0.921384	-1.53853	-0.648977	0.0203683	3.84837e-06	2.75558e-05	1.63243e-06	2.00795e-05	0.0177253	0.00225657	9.93812e-10	0.0117902	Mus musculus mucin (muc5ac) mRNA, partial cds	cell growth and/or maintenance [0008151]
M10328		4.22642	2.85517	2.4387	2.99428	3.9571	2.51862	2.57457	3.81147	4.39531	-0.385246	-0.1648	-0.179797	-0.491291	-0.356357	-0.427284	-0.386728	-0.345721	-0.173916	4.61167	3.01997	2.6185	3.48557	4.31345	2.94591	2.9613	4.1572	4.56922	9.35716e-12	1.90606e-06	1.29766e-06	1.90924e-08	6.64546e-10	4.52741e-05	3.9618e-05	3.92784e-08	4.91922e-14	Mouse 5.7S U4 small nuclear RNA type a	biological_process unknown [0000004]
M11310	Mm.182090	1.52427	1.61984	1.87207	2.26021	2.16284	1.48049	1.79403	2.083	1.80956	1.63633	1.85215	2.10008	2.2526	2.16468	2.42135	2.35564	2.48917	2.46671	-0.112063	-0.232312	-0.228009	0.00760381	-0.00183402	-0.940853	-0.56161	-0.406168	-0.657151	0.597749	0.257615	0.200601	0.948824	0.991169	1.10786e-06	0.00073472	0.00230279	0.000642518	Mouse adenine phosphoribosyltransferase (APRT), complete cds	purine salvage [0006166]
M11943	Mm.1123	1.57179	1.09728	1.02153	1.15031	1.05267	1.61942	1.50381	1.54319	1.59372	0.116659	0.0510214	0.164649	0.165572	-0.238103	0.206618	0.00829538	-0.149227	-0.187038	1.45513	1.04626	0.856886	0.984737	1.29077	1.4128	1.49551	1.69242	1.78075	1.71712e-06	0.100663	0.229094	0.0135556	0.0056909	1.58984e-05	7.14752e-05	0.000155293	2.66252e-05	Mouse int-1 proto-oncogene mRNA, complete cds	ligand [0005102]
M13446	Mm.197515	6.55284	6.17891	6.03707	6.13405	6.22446	6.00619	6.09738	6.13067	6.27302	6.25266	5.65633	5.47235	5.15713	5.03942	5.14725	4.73027	4.98753	5.76276	0.300179	0.52258	0.564714	0.976916	1.18505	0.858938	1.36711	1.14314	0.510257	0.0262919	0.00151948	0.00415679	1.69632e-09	3.77682e-06	9.91809e-07	1.69581e-09	4.84032e-06	0.102231	Mouse alpha-tubulin isotype M-alpha-2 mRNA, complete cds	microtubule-based process [0007017]
M18933		2.65745	2.77285	3.07602	3.32334	3.31551	3.08982	3.04218	2.83836	2.88857	1.79688	1.33697	1.59454	1.39062	0.98337	1.46668	1.31601	1.6331	2.11375	0.860564	1.43588	1.48148	1.93272	2.33214	1.62314	1.72618	1.20526	0.774817	0.000753931	1.43051e-06	0.000133225	9.70157e-07	5.25465e-07	3.88657e-07	7.49315e-08	0.000472099	0.000287709	Mouse alpha-1 type-III collagen mRNA, 5' end	cell adhesion [0007155]
M19226		1.55331	1.201	0.76121	1.02426	1.32274	1.16321	1.82529	1.90443	1.22064	-0.142458	-0.0749944	-0.184137	-0.33486	-0.0496508	0.243293	-0.20863	-0.0962563	0.251588	1.69577	1.27599	0.945347	1.35912	1.37239	0.919912	2.03392	2.00068	0.969056	1.23188e-10	0.000118586	0.000966014	7.5599e-07	1.0033e-05	0.000331412	1.66994e-07	4.14335e-07	0.000536893	Mouse 28S large subunit rRNA, 5' end	biological_process unknown [0000004]
M19419	Mm.190613	3.90108	2.63579	2.53093	2.78049	3.53831	2.67153	2.69892	3.45322	4.081	-0.133334	-0.206417	-0.330957	-0.300387	-0.171393	-0.077078	-0.58039	-0.247832	-0.00953626	4.03442	2.84221	2.86189	3.08087	3.70971	2.74861	3.27931	3.70105	4.09053	1.77185e-09	7.61464e-08	7.58732e-07	2.22886e-07	3.84584e-10	4.84676e-06	1.66086e-07	1.12021e-07	7.55174e-11	Mouse proline-rich salivary protein mRNA, partial cds	sex differentiation [0007548]
M22432	Mm.196614	4.28147	4.30904	4.1918	5.13827	3.58675	3.47178	3.44842	3.76691	3.88581	4.88233	3.37382	3.34825	3.66353	3.67737	3.79009	3.70822	3.35153	3.60002	-0.600859	0.935221	0.843559	1.47473	-0.0906174	-0.318315	-0.259804	0.415381	0.285792	0.12244	0.00172372	0.000306714	2.43062e-07	0.792225	0.382632	0.0246566	0.00956089	0.320934	Mus musculus protein synthesis elongation factor Tu (eEF-Tu, eEf-1-alpha) mRNA, complete cds	protein synthesis elongation [0006414]
M25487	Mm.21579	0.743759	0.672522	0.849362	0.574895	0.928373	1.0624	1.01157	0.82141	0.828565	0.897646	1.31718	1.44362	1.55148	1.0462	1.33197	1.36631	1.71849	1.64399	-0.153887	-0.64466	-0.594254	-0.976585	-0.117823	-0.26957	-0.354741	-0.897077	-0.815426	0.410044	0.0041574	0.0118523	2.39304e-06	0.410059	0.168683	0.209706	0.0133599	0.00172049	Mus musculus histone H2b mRNA, 3' end	nucleosome assembly [0006334]
M28513		2.39336	2.38521	2.43455	2.89688	2.45142	2.29156	2.52799	2.77669	2.32297	3.43958	3.23065	3.2966	3.51164	3.49515	4.0038	3.70385	3.83741	3.75868	-1.04622	-0.845439	-0.862042	-0.614763	-1.04373	-1.71224	-1.17586	-1.06072	-1.43571	1.27541e-06	0.000322463	0.000956715	5.25767e-05	1.15118e-05	3.65426e-07	2.36208e-12	2.64458e-07	2.64874e-09	Mouse zinc finger protein (mfg1) mRNA, partial cds	transcription regulation [0006355]
M29241		2.71865	2.83455	3.43	3.18116	3.67463	3.16201	3.44112	3.45441	3.58717	3.65326	4.139	4.73564	4.75362	5.09845	5.03512	5.36915	4.81174	3.99705	-0.934601	-1.30445	-1.30564	-1.57246	-1.42382	-1.87311	-1.92802	-1.35733	-0.409873	0.166162	0.0408612	8.2089e-06	7.18699e-06	4.47197e-05	5.95002e-07	2.43053e-06	0.000835648	0.297407	Mouse U5 small nuclear RNA, clone 1	DNA replication [0006260]
M29244		3.25387	3.32796	2.83344	2.51717	3.01503	3.30896	3.26437	2.86384	2.93964	1.09245	0.364461	-0.097466	-0.149663	0.181726	0.111362	-0.06673	0.0309785	0.365525	2.16142	2.9635	2.9309	2.66684	2.83331	3.1976	3.3311	2.83286	2.57411	2.62224e-06	2.95842e-07	0.000178682	6.82641e-05	2.57622e-08	1.16459e-10	1.06618e-08	8.10577e-06	1.70157e-05	Mouse U5 small nuclear RNA, clone 7	biological_process unknown [0000004]
M31775	Mm.448	1.31643	1.71851	1.92815	1.84328	2.01268	1.19996	2.34624	2.07898	1.67967	2.67284	3.12997	2.92131	2.8697	3.0411	2.96	3.06519	3.31111	2.98581	-1.35641	-1.41146	-0.993163	-1.02642	-1.02842	-1.76003	-0.718947	-1.23213	-1.30614	0.00165726	0.000377328	9.71633e-06	8.99427e-06	1.83891e-06	3.76638e-06	8.58313e-05	7.38887e-07	3.46765e-05	Mouse cytochrome beta-558 mRNA, 3' end	electron transport [0006118]
M32073		5.05099	4.51484	4.62026	4.45059	5.11642	4.55942	4.64252	4.74248	5.1228	0.181806	0.00671757	0.195918	0.285134	0.450329	0.143815	-0.00312822	0.0317655	0.580185	4.86919	4.50812	4.42434	4.16546	4.66609	4.41561	4.64565	4.71071	4.54262	2.30223e-09	6.53198e-09	1.33916e-12	8.93469e-13	3.289e-13	3.78196e-11	1.4339e-11	9.67553e-12	1.70098e-12	Mouse retinoic acid receptor gamma 6 mRNA, 5' end	biological_process unknown [0000004]
M33425		1.59013	2.47813	2.2223	2.15666	1.49365	1.39076	1.61316	2.02196	1.66577	2.72747	2.37035	2.47287	2.78492	2.46721	3.00819	2.88702	2.43637	1.83984	-1.13733	0.107778	-0.250573	-0.628262	-0.97356	-1.61743	-1.27385	-0.414412	-0.174063	2.66269e-08	0.579097	0.502261	0.0121279	0.00150149	0.000142158	0.00017383	0.0873035	0.220679	Mouse protein-tyrosine kinase (PTK) mRNA, partial cds, clone FD22	protein tyrosine kinase [0004713]
M35662	Mm.30271	1.09387	1.18295	1.04577	0.887312	1.39049	1.50516	1.21361	0.958348	1.39606	-0.0158921	0.320537	0.0224503	0.0967212	0.48696	-0.258264	-0.190137	-0.13495	-0.227977	1.10976	0.862416	1.02332	0.790591	0.903534	1.76342	1.40375	1.0933	1.62404	0.00527	0.000393489	0.00374142	0.00903525	0.0394839	1.15511e-07	1.07176e-05	2.34252e-05	1.65564e-06	Mouse placental lactogen I (PL-I) mRNA, complete cds	lactation [0007595]
M35725	Mm.5274	4.5938	4.14241	4.21712	4.51692	4.47216	4.18486	4.34668	4.56569	4.55769	5.36469	5.29563	5.28135	5.31059	5.14792	5.36554	5.05252	5.33122	5.74018	-0.770896	-1.15321	-1.06423	-0.793662	-0.675768	-1.18069	-0.705843	-0.765523	-1.18249	0.000159703	1.58911e-08	2.70842e-06	3.4626e-06	0.000672332	2.72398e-07	6.97017e-05	0.000373228	4.80083e-07	Mouse Cu-Zn superoxide dismutase mRNA, complete cds	neurogenesis [0007399]
M38248	Mm.20995	2.64057	2.14547	2.02785	2.06665	2.73298	2.11685	1.86355	2.38425	2.91536	0.41638	0.299356	0.0709162	-0.151054	0.0420804	0.561219	0.368298	-0.0542528	0.417307	2.22419	1.84611	1.95693	2.2177	2.6909	1.55563	1.49525	2.4385	2.49805	3.31701e-06	8.41554e-07	7.61411e-06	4.91709e-09	1.34715e-09	0.000204772	0.000838939	7.02994e-08	3.64846e-08	Mus musculus unknown protein, complete cds	cell cycle [0007049]
M55561	Mm.24130	0.266435	0.058342	1.74711	3.40084	3.14791	1.85853	2.36637	2.49661	2.23641	-0.00278757	-0.178364	-0.140188	0.260882	0.184373	0.570457	0.139679	0.809425	1.09817	0.269223	0.236706	1.8873	3.13996	2.96354	1.28808	2.2267	1.68718	1.13824	0.390769	0.366735	1.64889e-06	1.88424e-08	5.97307e-05	0.000108048	3.086e-06	4.30736e-05	0.000646533	Mouse phosphatidylinositol-linked antigen (pB7) mRNA, complete cds	post-translational membrane targeting [0006620]
M60510		2.48861	1.6389	1.77647	1.92882	2.51636	1.96991	2.11636	2.21142	2.70189	-0.527704	-0.159079	0.100935	-0.124998	-0.0897788	-0.127571	-0.179868	-0.232918	-0.272471	3.01631	1.79798	1.67554	2.05381	2.60614	2.09748	2.29623	2.44434	2.97436	3.29094e-06	5.85863e-05	1.41921e-05	5.96311e-07	2.15543e-08	2.56019e-06	5.11649e-07	4.70257e-07	8.66007e-09	Mouse beta-D-galactosidase fusion protein mRNA, complete cds	defense response [0006952]
M63245	Mm.19143	2.9679	3.46367	3.40861	3.1544	3.31396	2.82388	3.22638	3.31439	3.17641	4.12081	4.45144	4.20101	4.271	4.66588	4.50202	4.51539	4.53599	4.66048	-1.15291	-0.987775	-0.792403	-1.1166	-1.35193	-1.67814	-1.28902	-1.2216	-1.48407	3.97993e-11	0.000257074	0.00137499	7.56005e-06	2.0262e-06	0.000159896	1.81848e-05	1.02564e-06	9.96939e-08	Mus musculus amino levulinate synthase (ALAS-H) mRNA, 3' end	heme biosynthesis [0006783]
M64403	Mm.22288	1.17128	0.327706	0.267361	0.429397	1.15961	0.549374	0.645929	0.965386	1.4702	0.210572	0.115639	-0.308241	-0.3522	-0.184344	-0.256524	-0.313896	-0.448042	-0.00739485	0.960704	0.212067	0.575603	0.781597	1.34396	0.805898	0.959825	1.41343	1.4776	0.0233278	0.488169	0.041181	0.0113881	5.1997e-05	0.0292442	0.0179678	0.00219301	1.06476e-06	Mus domesticus cyclin-like protein (induced by colony-stimulating factor 1) (CYL-1) mRNA, complete cds	cell cycle control [0000074]
M77167	Mm.3466	2.36054	2.16637	2.13373	1.93728	2.40398	2.3948	2.41919	2.44736	2.60092	0.233024	0.177294	0.403164	0.652593	0.474726	0.497443	0.667539	0.9684	0.558024	2.12752	1.98907	1.73057	1.28469	1.92926	1.89735	1.75165	1.47896	2.04289	8.06469e-07	1.98797e-07	1.19001e-06	0.000713927	9.00832e-06	1.19363e-08	1.71302e-06	2.48329e-05	3.22747e-06	Mouse T-cell antigen receptor alpha-chain (TCR-ATF2) mRNA, partial cds	transcription regulation [0006355]
M79303		3.12433	2.95175	2.9479	2.95856	3.27106	3.25519	3.01267	3.01545	3.36145	1.02794	0.630656	0.743147	0.278164	0.911171	2.09919	1.87936	1.50262	1.51317	2.09639	2.3211	2.20475	2.68039	2.35989	1.156	1.13331	1.51284	1.84829	7.96295e-06	9.2052e-06	0.000120426	8.29185e-07	0.000168796	2.18004e-08	0.00300899	0.00156596	2.72855e-08	Mouse GTP-binding protein (Rab13) mRNA sequence	intracellular protein traffic [0006886]
M81385		0.711249	0.714058	1.27556	1.6674	0.666344	0.86981	1.35354	1.39558	1.2719	1.61824	2.06274	2.26811	2.48944	2.1734	2.35885	2.05769	2.06451	2.26511	-0.906989	-1.34869	-0.992551	-0.822036	-1.50706	-1.48904	-0.704147	-0.668933	-0.99321	0.00172407	2.14059e-06	4.27135e-06	2.31246e-06	1.58726e-05	7.92298e-06	2.89852e-05	0.000347433	8.16284e-07	Mouse liver receptor homologous protein (LRH-1) mRNA, complete cds	transcription regulation [0006355]
M83348	Mm.153893	2.97593	2.33314	3.13344	3.09991	3.68625	3.0492	3.03436	3.3658	3.78201	0.2881	0.201329	0.391457	0.389726	0.0916241	-0.212062	0.536757	0.471687	0.147257	2.68783	2.13182	2.74199	2.71018	3.59463	3.26126	2.4976	2.89411	3.63476	0.00862357	0.0149749	2.79721e-09	2.58604e-10	1.84731e-05	2.9128e-05	3.54818e-06	2.68777e-07	5.94038e-10	Mouse pregnancy-specific glycoprotein processed pseudogene mRNA, complete cds	cell adhesion [0007155]
M83997		4.54465	3.44404	3.39487	3.44216	3.84129	3.79475	4.27166	4.27572	4.54574	0.310946	0.282312	0.43694	0.181434	-0.11821	-0.206345	-0.189897	-0.0196679	-0.0358601	4.2337	3.16173	2.95793	3.26072	3.9595	4.0011	4.46156	4.29539	4.5816	5.54151e-08	0.00150752	0.00530618	4.9259e-07	2.40314e-11	3.64483e-12	2.6011e-12	1.86793e-14	3.40718e-12	Mus musculus mRNA	cell adhesion [0007155]
M86672	Mm.103783	2.68658	3.15069	3.10909	2.93542	3.11667	3.22174	3.20703	3.1894	3.16872	3.20036	3.78731	4.18046	4.60466	4.90767	4.63673	4.93888	4.80325	4.04771	-0.513776	-0.636619	-1.07137	-1.66924	-1.791	-1.41499	-1.73185	-1.61385	-0.878989	0.00839824	0.00241682	0.00143848	1.99618e-07	2.27503e-08	1.88395e-08	1.73e-08	6.76622e-08	0.0019281	Mus musculus interleukin 12 p35 subunit, complete cds	immune response [0006955]
M91458	Mm.1779	3.35777	4.2089	4.12895	4.32813	3.3637	4.41027	3.80242	3.60425	3.78323	4.34463	3.73139	4.00779	4.34465	4.77602	4.77865	4.76921	4.17031	3.87018	-0.986855	0.477519	0.121159	-0.0165112	-1.41232	-0.368386	-0.966796	-0.566055	-0.0869493	0.00732956	0.0143232	0.573556	0.922027	4.97832e-05	0.00361014	5.2096e-06	0.0288295	0.785617	Mus musculus sterol-carrier protein X mRNA, complete cds	peroxisome organization and biogenesis [0007031]
M94289		1.92747	1.53164	1.41432	1.42666	1.85944	1.36576	1.26423	1.73712	2.05979	0.297627	0.494375	-0.188583	-0.199334	0.021252	0.0526995	-0.226766	-0.321615	-0.338667	1.62985	1.03726	1.60291	1.62599	1.83819	1.31306	1.49099	2.05874	2.39845	0.000403188	0.00247408	0.000413606	4.00387e-07	3.90093e-08	0.0144823	0.00268671	9.05585e-11	7.48054e-09	Mouse mRNA fragment, clone S949	biological_process unknown [0000004]
M94291		1.36048	1.3061	1.63062	1.40451	1.0447	0.860761	1.76729	2.14774	1.91942	0.796454	0.778844	0.834322	0.524759	0.473496	0.369249	0.171003	0.695741	0.901636	0.564023	0.527252	0.796303	0.87975	0.571206	0.491511	1.59629	1.452	1.01779	0.07241	0.0500799	0.0065242	0.00128465	0.139967	0.240745	0.000468326	1.56973e-07	0.000268952	Mouse mRNA fragment, clone S20	biological_process unknown [0000004]
M94295		3.0525	2.57783	2.44017	2.57815	3.09689	2.71395	2.73712	2.87729	3.18593	-0.12168	-0.260726	-0.118913	0.0760352	0.152206	0.129845	0.152532	-0.109259	0.101527	3.17418	2.83856	2.55908	2.50211	2.94468	2.58411	2.58459	2.98655	3.08441	6.07127e-07	8.90128e-07	4.31832e-11	4.72605e-08	1.2863e-08	1.14838e-08	1.31526e-06	3.22767e-07	2.36414e-08	Mouse mRNA fragment, clone S183	biological_process unknown [0000004]
M94297		1.52328	1.85758	1.49863	1.34625	2.08508	1.25112	0.586605	1.08665	1.64383	-0.392856	-0.126475	0.0437878	0.0207254	0.0518671	-0.192076	-0.178141	-0.206902	0.0101828	1.91614	1.98405	1.45484	1.32552	2.03321	1.4432	0.764746	1.29356	1.63365	0.000192291	1.3238e-07	0.000468344	0.000249456	2.98144e-06	0.0778881	0.339949	0.00457643	0.00207959	Mouse mRNA fragment, clone S267	biological_process unknown [0000004]
M94298		1.48004	1.44919	1.47188	1.52406	2.1167	1.69044	1.07018	1.14066	1.68909	-0.101049	-0.117156	0.12986	-0.33085	-0.282816	-0.0327108	-0.181093	-0.257711	-0.0771844	1.58109	1.56634	1.34202	1.85491	2.39952	1.72315	1.25127	1.39838	1.76628	0.000399706	2.3699e-07	0.000253855	1.04362e-06	8.35499e-08	0.00151166	0.00092269	8.06154e-06	6.28576e-05	Mouse mRNA fragment, clone S334	biological_process unknown [0000004]
M94308		2.94496	2.42998	1.16168	0.960938	1.48811	1.43493	0.784315	1.04721	1.90979	1.99468	0.778166	0.638917	-0.019339	0.153172	0.310503	-0.0923831	-0.0951207	0.380676	0.95028	1.65181	0.522759	0.980277	1.33494	1.12443	0.876698	1.14233	1.52912	9.32954e-05	4.15624e-09	0.00722402	0.00114116	2.83034e-05	0.000242245	0.0114396	0.00266519	1.39022e-05	Mouse mRNA fragment, clone S1165	biological_process unknown [0000004]
M96163	Mm.380	1.58525	0.917098	0.777733	0.981263	1.3468	0.945264	1.00171	1.41747	1.94149	-0.0596417	0.200466	0.411764	-0.0743349	0.194421	0.0377272	-0.0524196	-0.166682	0.0151531	1.64489	0.716632	0.365969	1.0556	1.15238	0.907536	1.05413	1.58415	1.92634	0.0106742	0.20618	0.306419	0.00441721	0.00239148	0.00172574	0.00390669	1.56482e-05	4.84583e-06	Mus musculus (clone 2) serum inducible kinase (SNK) mRNA, mRNA sequence	cell cycle [0007049]
M96554		1.50484	1.09589	2.13687	3.31736	2.95226	2.07222	2.38515	2.47302	2.64636	1.48986	0.877926	1.50481	1.76116	1.97872	2.15611	1.88386	1.74921	1.95198	0.0149819	0.217963	0.632056	1.5562	0.973541	-0.0838929	0.501285	0.723808	0.694382	0.982172	0.737756	0.0104691	3.73247e-09	0.00708766	0.748571	0.18996	0.0115667	0.00712998	Mus musculus 5-lipoxygenase-activating protein (FLAP) mRNA, 5' end	leukotriene metabolism [0006691]
M97159		2.72519	2.57427	2.33599	2.62517	3.09488	2.31056	2.4629	2.58346	2.66623	3.86983	4.06397	3.94105	4.08299	3.98877	3.90624	4.03642	4.38181	4.07792	-1.14465	-1.4897	-1.60505	-1.45782	-0.893897	-1.59568	-1.57352	-1.79835	-1.4117	3.23262e-07	9.43559e-08	1.38717e-06	7.54833e-08	3.01598e-06	4.92271e-06	5.39488e-07	1.92083e-08	1.92133e-10	Mouse (clone pIL2) B1 dispersed repeat unit	biological_process unknown [0000004]
NM_007384	Mm.8028	0.589294	1.06247	1.48097	1.34169	1.67213	0.626404	0.408068	1.02631	1.02959	1.61438	2.24369	3.78833	4.22352	2.27643	0.556093	2.58582	2.69891	1.37719	-1.02508	-1.18122	-2.30736	-2.88183	-0.604307	0.0703114	-2.17775	-1.67259	-0.347599	0.308253	0.285613	0.000902819	8.96976e-08	0.474569	0.917314	0.0279573	0.0168609	0.285636	Mus musculus amiloride-sensitive cation channel 1, neuronal (degenerin) (Accn1), mRNA	ion transport [0006811]
NM_007388	Mm.46354	0.376463	0.447638	1.63735	2.74956	1.51412	1.55743	1.27423	0.770868	0.899624	1.49657	0.982617	1.87637	2.63567	2.3246	2.66068	1.50411	1.83763	2.87538	-1.12011	-0.534979	-0.239017	0.113891	-0.810485	-1.10325	-0.229886	-1.06676	-1.97576	5.28287e-06	0.0394066	0.42679	0.432833	0.0150812	3.61269e-05	0.427291	0.000550943	7.1021e-06	Mus musculus acid phosphatase 5, tartrate resistant (Acp5), mRNA	sphingolipid metabolism [0006665]
NM_007404	Mm.28908	2.14924	2.38312	2.52376	2.62721	2.55095	2.61051	2.67322	2.55991	2.49063	2.62091	2.59059	2.75314	3.11614	3.4042	3.37016	3.41862	3.00218	2.63989	-0.471673	-0.207465	-0.229377	-0.488934	-0.853248	-0.759647	-0.745399	-0.442272	-0.149266	0.0422061	0.224803	0.154673	0.0210056	6.27533e-06	6.36924e-06	1.00096e-05	0.129577	0.631417	Mus musculus a disintegrin and metalloproteinase domain 9 (meltrin gamma) (Adam9), mRNA	protein kinase cascade [0007243]
NM_007407	Mm.44245	3.73059	3.33367	3.30277	3.44026	3.89561	3.58832	3.47753	3.49748	3.79717	1.04412	1.05294	1.96748	1.99861	1.92361	2.24313	2.26458	2.30946	2.27017	2.68647	2.28073	1.33529	1.44165	1.97201	1.34518	1.21294	1.18802	1.527	1.35489e-05	7.34787e-05	1.91519e-06	9.91114e-09	1.32368e-06	5.72936e-07	2.15258e-05	0.00108642	7.14257e-06	Mus musculus adenylate cyclase activating polypeptide 1 receptor 1 (Adcyap1r1), mRNA	spermatogenesis [0007283]
NM_007410	Mm.3874	1.84001	2.18393	2.1685	1.93206	1.8853	1.88917	1.93453	2.01834	1.78308	2.82185	2.75203	2.69126	2.89901	3.00086	2.92501	2.87646	2.82168	2.97895	-0.981835	-0.568093	-0.522764	-0.966953	-1.11556	-1.03584	-0.941927	-0.80334	-1.19587	5.62715e-07	0.000193607	0.00637674	8.3786e-05	3.13119e-06	2.96359e-08	2.70986e-06	4.79562e-05	1.34073e-07	Mus musculus alcohol dehydrogenase 5 (Adh5), mRNA	metabolism [0008152]
NM_007412	Mm.2857	3.5046	3.36803	3.13	2.98685	3.81609	3.5828	3.50484	3.47531	3.65924	1.43784	1.67849	1.90352	2.2078	1.86685	2.04336	1.97463	1.95767	1.83701	2.06676	1.68954	1.22648	0.779051	1.94925	1.53944	1.53021	1.51763	1.82223	5.66061e-07	5.98878e-07	0.00503769	0.00349017	8.63538e-10	1.76138e-06	1.17136e-10	1.67517e-06	1.65832e-06	Mus musculus adrenomedullin receptor (Admr), mRNA	G-protein coupled receptor protein signaling pathway [0007186]
NM_007413	Mm.3938	2.81707	2.76845	2.77513	2.67339	2.97565	3.1156	3.06276	2.94613	3.2126	0.433379	0.67759	1.23845	1.00906	0.530468	0.731998	0.898422	0.959266	0.771284	2.38369	2.09086	1.53668	1.66433	2.44518	2.3836	2.16433	1.98686	2.44132	0.000471499	0.000869509	6.42432e-05	7.63297e-08	5.49495e-06	5.79005e-06	3.97356e-08	6.03777e-09	7.96024e-09	Mus musculus adenosine A2b receptor (Adora2b), mRNA	G-protein coupled receptor protein signaling pathway [0007186]
NM_007417	Mm.57212	2.04096	1.89048	1.37814	1.07108	1.736	1.65347	1.16811	1.20116	1.58327	-0.129364	-0.227683	-0.413404	-0.273097	0.0253771	0.33819	0.30664	0.238476	-0.0998596	2.17033	2.11816	1.79154	1.34417	1.71062	1.31528	0.861473	0.962682	1.68313	2.55104e-08	6.00471e-08	7.99846e-05	0.000444721	5.25546e-06	5.9439e-05	0.000191837	0.00869623	0.000427593	Mus musculus adrenergic receptor, alpha 2a (Adra2a), mRNA	signal transduction [0007165]
NM_007421	Mm.3440	5.37371	5.46726	5.80222	5.81334	5.89251	6.24464	5.99491	6.27775	6.49682	6.0137	6.58164	6.74081	6.77842	7.06364	6.88372	7.155	7.21924	7.2326	-0.63999	-1.11438	-0.938593	-0.965085	-1.17112	-0.639085	-1.16009	-0.941495	-0.735774	3.97427e-05	5.83503e-07	0.0001295	2.81796e-06	9.11496e-08	1.64562e-07	2.16354e-12	7.29236e-07	7.83584e-05	Mus musculus adenylosuccinate synthetase 1, muscle (Adss1), mRNA	purine nucleotide biosynthesis [0006164]
NM_007438	Mm.16763	1.80521	1.86321	1.98599	2.12645	2.2367	1.57667	2.00226	1.91154	1.75102	2.93725	2.91664	2.93934	2.92238	2.84134	2.92407	3.09754	3.1472	2.90996	-1.13204	-1.05342	-0.953347	-0.795927	-0.604636	-1.34741	-1.09528	-1.23567	-1.15894	4.26672e-06	1.48206e-05	7.58675e-05	0.00181678	0.0487851	2.22937e-07	3.18412e-05	7.65238e-07	1.39112e-05	Mus musculus aldolase 1, A isoform (Aldo1), mRNA	glycolysis [0006096]
NM_007445	Mm.57098	-0.0379188	-0.125561	0.381585	-0.160272	0.118778	0.184351	0.500909	0.514295	0.375509	-0.448716	-0.116632	-0.241151	-0.563846	-0.192997	-0.231886	-0.226017	-0.588935	-0.526715	0.410798	-0.00892886	0.622737	0.403574	0.311775	0.416237	0.726926	1.10323	0.902223	0.0373574	0.970845	0.0197938	0.0811852	0.323332	0.166363	5.23207e-06	6.6232e-05	0.0169307	Mus musculus anti-Mullerian hormone (Amh), mRNA	biological_process unknown [0000004]
NM_007446	Mm.33941	1.82201	1.77666	2.12928	2.61227	2.24909	2.20277	1.99354	2.48834	2.55463	2.59297	2.94415	3.18404	3.30318	3.22848	3.48799	3.23349	3.01731	3.10273	-0.770958	-1.16749	-1.05476	-0.69091	-0.97939	-1.28522	-1.23996	-0.528976	-0.548102	7.53317e-05	2.45192e-07	4.35134e-06	0.000118767	0.000159481	4.25862e-07	1.54944e-05	0.0334495	0.000374268	Mus musculus amylase 1, salivary (Amy1), mRNA	carbohydrate metabolism [0005975]
NM_007452	Mm.29821	3.08178	3.7406	3.99456	3.88872	3.49681	3.91027	3.79404	3.79147	3.59406	4.01155	3.85455	3.98211	4.22621	4.68017	4.74447	4.76625	4.39552	3.94592	-0.929772	-0.113948	0.0124551	-0.337489	-1.18336	-0.834199	-0.972215	-0.604049	-0.351853	0.000135008	0.463713	0.954066	0.0354688	1.14353e-06	3.16031e-07	1.89441e-08	0.00010459	0.00281024	Mus musculus peroxiredoxin 3 (Prdx3), mRNA	peroxidase reaction [0006804]
NM_007455	Mm.10698	3.46265	3.12331	2.8317	2.81732	3.27071	2.94494	2.88701	3.08126	3.38803	1.15912	1.06096	1.27004	1.36331	1.09774	1.05065	1.10488	0.906233	1.03438	2.30353	2.06235	1.56166	1.45401	2.17297	1.89429	1.78213	2.17502	2.35365	1.09154e-07	8.59381e-07	2.47071e-08	3.25478e-06	5.41725e-08	5.74491e-08	1.08334e-05	5.91632e-06	4.37528e-06	Mus musculus adaptor protein complex AP-1, gamma 2 subunit (Ap1g2), mRNA	intracellular protein traffic [0006886]
NM_007468	Mm.4533	2.96879	3.04638	3.2505	2.80582	3.0762	2.70215	3.11593	2.85041	3.01134	-0.0910548	-0.17081	0.587154	0.7092	0.259849	0.526146	0.713746	0.680129	0.350221	3.05985	3.21719	2.66335	2.09662	2.81635	2.176	2.40219	2.17028	2.66112	4.07994e-10	8.82588e-09	1.17108e-05	4.61595e-06	5.3875e-06	0.000463048	0.00013139	8.36769e-05	7.75967e-10	Mus musculus apolipoprotein A-IV (Apoa4), mRNA	lipid transport [0006869]
NM_007469	Mm.182440	2.14793	1.2109	2.90175	2.82933	2.18259	2.36177	1.33307	1.969	2.83773	2.78774	2.79557	3.04891	3.36671	3.60829	4.12643	2.25342	2.71179	4.53539	-0.639811	-1.58467	-0.147166	-0.537383	-1.42571	-1.76466	-0.920352	-0.742794	-1.69765	0.0825789	0.00287253	0.686841	0.0245883	0.000168689	0.012183	0.244517	0.0522043	4.6382e-07	Mus musculus apolipoprotein CI (Apoc1), mRNA	lipid transport [0006869]
NM_007479	Mm.1486	2.74397	3.30843	3.17581	3.4356	2.38386	2.64314	2.13237	2.42423	2.19441	3.72305	2.2799	2.47696	2.83629	2.94145	2.902	2.67969	2.33264	2.23371	-0.979081	1.02853	0.698848	0.599301	-0.557585	-0.258859	-0.547316	0.0915823	-0.0393014	0.0284655	6.20289e-06	0.0154993	0.000215073	0.109081	0.0285867	0.000145115	0.587855	0.869201	Mus musculus ADP-ribosylation factor 4 (Arf4), mRNA	intracellular protein traffic [0006886]
NM_007484	Mm.262	1.94304	2.34698	2.03731	2.08169	1.90325	1.75363	1.8502	1.73271	1.5515	3.05364	2.64421	2.45931	2.48301	2.20566	2.27953	2.26015	2.26689	2.29977	-1.11061	-0.297226	-0.421998	-0.401314	-0.302411	-0.525894	-0.409954	-0.534178	-0.748267	1.51914e-07	0.00213383	0.0690253	0.0331344	0.107874	0.00118128	0.00293936	6.19224e-06	1.50649e-05	Mus musculus aplysia ras-related homolog 9 (RhoC) (Arhc), mRNA	cell growth and/or maintenance [0008151]
NM_007487	Mm.12723	1.43246	1.84062	1.77986	1.97634	1.289	2.31381	1.49876	1.77949	1.69917	2.85085	2.08716	2.3323	2.72906	2.93234	3.35043	3.12021	2.69857	2.78722	-1.41839	-0.246535	-0.55244	-0.752713	-1.64334	-1.03662	-1.62145	-0.919085	-1.08805	1.45066e-06	0.177168	0.109011	0.00204777	3.02546e-06	0.000641848	7.32329e-11	3.23977e-06	1.12511e-05	Mus musculus ADP-ribosylation-like 4 (Arl4), mRNA	intracellular protein traffic [0006886]
NM_007489	Mm.12177	1.53877	2.00242	1.11235	1.64725	1.26327	1.28747	2.08052	2.08711	1.6198	1.92703	1.8842	1.17717	1.49317	2.87027	2.9874	1.26136	1.93388	1.94246	-0.388263	0.118221	-0.0648175	0.15408	-1.607	-1.69993	0.819159	0.153224	-0.322665	0.125895	0.414332	0.861846	0.514298	5.49523e-07	1.1053e-09	0.00526608	0.400701	0.0440723	Mus musculus aryl hydrocarbon receptor nuclear translocator-like (Arntl), mRNA	circadian rhythm [0007623]
NM_007492	Mm.3391	1.27729	0.864769	0.565251	0.974007	0.916544	1.09642	1.06933	0.910223	1.26645	-0.0372988	0.369215	0.0964199	0.0179266	-0.12428	0.000511175	0.276728	0.138114	0.150104	1.31459	0.495555	0.468831	0.95608	1.04082	1.09591	0.792599	0.772109	1.11634	1.56006e-07	0.118903	0.105561	0.102766	0.00122463	0.000137196	0.0145179	0.0125296	0.00102113	Mus musculus aristaless related homeobox gene (Drosophila) (Arx), mRNA	transcription regulation [0006355]
NM_007498	Mm.2706	2.63489	2.83542	3.15442	2.78835	2.78984	2.43531	2.76868	2.88426	2.73738	2.21955	1.26377	1.11513	0.908341	0.859831	0.683922	0.418143	1.0942	1.36297	0.415339	1.57165	2.03929	1.88001	1.93001	1.75139	2.35054	1.79006	1.37441	0.280069	5.48769e-06	2.03573e-07	1.78556e-06	5.38128e-06	3.16836e-06	5.82611e-10	7.2322e-07	0.000100332	Mus musculus activating transcription factor 3 (Atf3), mRNA	transcription regulation [0006355]
NM_007500	Mm.57229	1.08787	0.263121	-0.00258302	0.183653	0.744371	0.52522	0.883437	0.897165	1.03365	-0.123211	0.152704	0.132825	0.565213	0.529583	0.312576	0.869935	0.266608	-0.15728	1.21108	0.110417	-0.135408	-0.38156	0.214789	0.212644	0.0135026	0.630557	1.19093	5.48188e-07	0.618987	0.576584	0.271117	0.461221	0.35003	0.980671	0.1873	0.00786825	Mus musculus atonal homolog 1 (Drosophila) (Atoh1), mRNA	biological_process unknown [0000004]
NM_007505	Mm.4069	4.5059	5.18651	4.98814	4.91155	4.34587	4.41743	4.4065	4.62521	4.50605	5.24888	4.89577	4.81264	4.91986	5.21051	5.17169	5.34882	4.88124	4.67995	-0.742982	0.290739	0.175503	-0.00830778	-0.864645	-0.754263	-0.94232	-0.256026	-0.173899	0.00598448	0.0419165	0.269093	0.940393	1.04701e-05	7.05849e-05	5.55712e-07	0.0223382	0.182644	Mus musculus ATP synthase, H+ transporting, mitochondrial F1 complex, alpha subunit, isoform 1 (Atp5a1), mRNA	ATP biosynthesis [0006754]
NM_007510	Mm.195869	3.27296	3.8024	3.68884	3.91636	3.61854	3.4691	3.43629	3.67543	3.38635	4.64367	4.50183	4.38879	4.48844	4.26186	4.55861	4.56173	4.32344	4.0759	-1.37071	-0.69944	-0.69994	-0.572079	-0.643326	-1.0895	-1.12544	-0.648013	-0.689554	5.25082e-06	7.10503e-07	0.00119174	0.000281324	0.00181049	1.6942e-07	4.65609e-08	0.000284544	0.000508146	Mus musculus ATPase, H+ transporting lysosomal (vacuolar proton pump), 32 kDa (Atp6e), mRNA	vacuolar acidification [0007035]
NM_007513	Mm.5255	5.39248	5.0954	5.12021	4.3979	5.07658	5.17563	5.59104	5.2313	5.40801	1.35347	1.37801	1.63383	2.07366	2.27063	2.42262	2.66094	2.40578	1.70995	4.03901	3.71738	3.48638	2.32423	2.80595	2.75301	2.93009	2.82553	3.69806	1.03094e-10	5.43231e-11	1.33303e-08	2.34934e-08	4.6829e-11	7.34041e-12	1.90855e-10	2.68854e-09	8.02674e-09	Mus musculus solute carrier family 7 (cationic amino acid transporter, y+ system), member 1 (Slc7a1), mRNA	amino acid transport [0006865]
NM_007515	Mm.5140	0.72074	0.971693	1.04799	1.44844	1.42107	1.06262	0.481073	0.143738	0.226639	1.77452	1.75914	2.00815	2.17107	2.32147	2.39598	2.5065	2.40954	2.58964	-1.05378	-0.787445	-0.960156	-0.722629	-0.900405	-1.33336	-2.02543	-2.2658	-2.363	0.0671165	0.0198499	1.1742e-06	8.7929e-05	0.000566668	0.000419327	1.97025e-05	6.7502e-06	0.000305651	Mus musculus amino acid transporter, cationic 3 (Atrc3), mRNA	amino acid metabolism [0006520]
NM_007518	Mm.57217	3.35894	3.55093	3.87894	3.18013	3.37367	3.26335	3.59557	3.32868	3.38677	1.20835	1.41234	1.33435	1.21202	2.23358	1.98155	2.40287	2.07553	1.20896	2.15059	2.13859	2.54459	1.96811	1.14008	1.2818	1.1927	1.25315	2.17782	4.67437e-07	6.26058e-07	3.25214e-08	3.56224e-05	5.65222e-07	2.10942e-05	8.5879e-07	9.42692e-07	7.75529e-11	Mus musculus axonal-associated cell adhesion molecule (Axcam), mRNA	cell adhesion [0007155]
NM_007519	Mm.2859	1.62301	1.98369	2.16478	2.18639	2.05143	1.97928	1.95823	2.19277	2.15579	2.22268	2.48565	2.81122	3.01662	2.75391	2.88951	2.73027	2.77297	2.73719	-0.599673	-0.501966	-0.646438	-0.83023	-0.702477	-0.910232	-0.772035	-0.580201	-0.581394	0.00469194	0.0150771	0.00337726	2.24661e-06	0.000439231	2.9547e-05	6.31607e-08	3.03513e-05	0.00224451	Mus musculus bile acid-Coenzyme A dehydrogenase: amino acid n-acyltransferase (Baat), mRNA	bile acid metabolism [0008206]
NM_007527	Mm.19904	2.02685	2.13728	1.88996	2.06851	2.00029	1.74983	1.80053	1.94391	1.70335	2.96971	2.56008	2.47749	2.55693	2.44946	2.52676	2.64564	2.48848	2.5404	-0.942857	-0.422809	-0.587532	-0.488425	-0.449166	-0.776922	-0.845113	-0.544577	-0.837052	6.08549e-07	0.00558835	0.0235908	0.000827033	0.125627	0.00105257	3.15357e-07	0.000536536	0.000473158	Mus musculus Bcl2-associated X protein (Bax), mRNA	apoptosis [0006915]
NM_007531	Mm.36241	2.21696	3.2035	2.94025	3.1701	2.42631	2.50752	2.25314	2.76056	2.35066	3.82496	3.22047	3.30102	3.26849	3.16265	3.40669	3.56842	3.12465	3.01278	-1.608	-0.0169719	-0.360761	-0.0983976	-0.736342	-0.899162	-1.31528	-0.364096	-0.662124	0.0205221	0.892126	0.0337463	0.27875	0.00405271	6.09561e-05	3.44146e-08	0.00817294	0.0535711	Mus musculus B-cell receptor-associated protein 37 (Bcap37), mRNA	negative control of cell proliferation [0008285]
NM_007532	Mm.4606	2.14773	2.28241	2.08556	2.08241	2.34224	2.35908	2.01704	2.05807	2.30596	1.59851	1.43122	1.54759	1.67366	1.74877	1.89893	1.85714	1.92376	1.88218	0.54922	0.851189	0.537973	0.408745	0.593467	0.460153	0.159898	0.134308	0.423784	0.00148433	1.47191e-06	0.041083	0.0176075	0.000376032	0.00310677	0.25232	0.351864	0.00578241	Mus musculus branched chain aminotransferase 1, cytosolic (Bcat1), mRNA	amino acid metabolism [0006520]
NM_007533	Mm.25848	0.0922212	-0.365745	-0.565986	-0.574906	-0.86094	-0.359182	-0.141664	-0.0195041	0.166896	1.08882	1.13999	0.687332	0.39814	1.18186	1.87759	1.06826	1.07538	1.48727	-0.996602	-1.50574	-1.25332	-0.973046	-2.0428	-2.23677	-1.20992	-1.09488	-1.32038	0.0213648	0.000253974	0.00043674	0.00154712	4.52631e-05	1.59776e-06	0.00170839	0.000130697	0.000508641	Mus musculus branched chain ketoacid dehydrogenase E1, alpha polypeptide (Bckdha), mRNA	protein modification [0006464]
NM_007534	Mm.196770	1.57783	1.50324	1.76877	1.89525	1.7333	1.79266	1.48272	0.957488	1.43707	0.356508	0.201408	0.383971	0.0350167	0.0304327	0.175332	0.0857994	0.0346723	0.630908	1.22132	1.30183	1.3848	1.86024	1.70286	1.61733	1.39692	0.922816	0.806159	4.94307e-05	4.71853e-05	0.000246859	6.32658e-07	4.8143e-05	8.57798e-05	0.000300651	0.00551723	0.02071	Mus musculus B-cell leukemia/lymphoma 2 related protein A1b (Bcl2a1b), mRNA	apoptosis [0006915]
NM_007535	Mm.193421	-0.108371	-0.156687	0.519414	2.53104	2.30242	1.02049	1.02933	0.396548	0.346506	-0.134831	-0.042881	0.0876946	0.0666085	0.258351	0.445161	0.00765323	-0.321729	0.0858261	0.02646	-0.113806	0.431719	2.46443	2.04407	0.575332	1.02168	0.718277	0.26068	0.913138	0.659643	0.207469	1.20053e-06	0.00239102	0.0700756	0.00398255	0.0174239	0.448997	Mus musculus B-cell leukemia/lymphoma 2 related protein A1c (Bcl2a1c), mRNA	biological_process unknown [0000004]
NM_007538	Mm.56987	3.24212	2.46127	2.25604	2.28278	2.99223	2.20172	2.0588	3.05634	3.51591	-0.256855	-0.189564	0.000579079	0.106073	-0.0429095	-0.214217	0.102464	-0.0118051	-0.35204	3.49898	2.65084	2.25546	2.17671	3.03514	2.41594	1.95634	3.06815	3.86795	1.5037e-10	5.74657e-09	1.03844e-08	3.42594e-08	8.11404e-09	3.40222e-05	0.000232751	2.9168e-06	6.20582e-11	Mus musculus blue cone pigment (Bcp), mRNA	vision [0007601]
NM_007542	Mm.2608	5.28303	4.78301	4.89493	5.06099	5.16274	4.09541	4.44237	4.47383	4.65783	4.95624	4.25765	4.21345	3.9757	3.60525	3.39993	3.32876	3.34268	3.42743	0.326787	0.525355	0.68148	1.08529	1.55749	0.695481	1.11361	1.13114	1.2304	0.0401476	0.000320313	0.00203753	6.63211e-06	2.05432e-05	0.0037558	1.36859e-09	4.87572e-06	8.78954e-05	Mus musculus biglycan (Bgn), mRNA	cell adhesion [0007155]
NM_007552	Mm.7719	2.26918	2.34182	2.3835	2.09577	2.39223	2.00991	2.04923	1.82309	1.99618	0.745788	0.785402	0.877391	0.387392	0.667278	0.929701	0.890526	0.629595	0.760836	1.52339	1.55642	1.50611	1.70838	1.72495	1.08021	1.15871	1.1935	1.23535	8.0878e-05	0.000231447	1.50795e-06	1.62016e-06	5.8765e-05	3.32698e-06	1.6157e-05	0.00089267	0.00349622	Mus musculus B lymphoma Mo-MLV insertion region 1 (Bmi1), mRNA	protein binding [0005515]
NM_007564	Mm.18571	-0.00359726	0.239201	0.278508	0.298184	0.197781	0.452244	0.179823	0.0944686	0.088146	0.356652	0.61039	0.58385	0.496042	0.508206	0.490852	0.830616	0.931261	0.920248	-0.360249	-0.371189	-0.305342	-0.197858	-0.310425	-0.0386078	-0.650793	-0.836793	-0.832102	0.124301	0.0871788	0.349935	0.411963	0.141103	0.847189	0.00306344	4.96825e-06	0.00115453	Mus musculus butyrate response factor 1 (Brf1), mRNA	cell death [0008219]
NM_007566	Mm.12921	1.99669	2.00761	1.90532	1.85436	2.36844	2.27484	1.94384	1.93637	2.25562	1.16847	1.15848	1.22091	1.08207	0.854381	0.890996	1.1003	1.13988	1.06987	0.828217	0.849127	0.684408	0.772284	1.51406	1.38385	0.843542	0.796491	1.18575	0.000780486	1.27629e-05	0.0324487	0.00306431	5.68119e-07	6.3909e-06	0.000188453	7.18088e-05	1.30151e-07	Mus musculus baculoviral IAP repeat-containing 6 (Birc6), mRNA	apoptosis [0006915]
NM_007572	Mm.370	2.27145	2.54328	3.05699	4.23338	3.80634	2.50014	2.8488	3.53217	2.99835	2.37741	1.7344	2.45177	3.02372	2.58536	2.76016	2.32526	2.62113	2.62998	-0.105958	0.808884	0.605222	1.20966	1.22098	-0.26002	0.523546	0.911043	0.368372	0.677016	0.0347435	0.0170064	7.76367e-08	0.00578364	0.362665	0.163509	1.74788e-05	0.0229437	Mus musculus complement component 1, q subcomponent, alpha polypeptide (C1qa), mRNA	cell adhesion [0007155]
NM_007573	Mm.30049	3.19082	3.6498	3.44449	3.46569	3.27667	3.2795	2.98016	3.11826	2.87447	4.29765	4.00845	4.00355	4.01807	4.22579	4.27819	4.31119	4.25777	4.11588	-1.10682	-0.358651	-0.559054	-0.552382	-0.949124	-0.998689	-1.33102	-1.13952	-1.24141	6.01656e-07	0.000726151	0.00262488	7.88011e-05	0.000268213	6.41819e-07	9.21805e-12	8.5163e-09	8.99381e-09	Mus musculus complement component 1, q subcomponent binding protein (C1qbp), mRNA	complement activation [0006956]
NM_007574	Mm.3453	2.48606	2.31529	2.5565	3.5108	3.3618	2.13311	2.47937	2.91512	2.80935	2.55338	2.29643	2.23033	2.36217	2.19647	2.49137	1.84627	2.12851	2.57991	-0.0673235	0.018859	0.326175	1.14863	1.16532	-0.358264	0.633103	0.786612	0.229445	0.728208	0.876746	0.0094663	7.9184e-09	0.00240199	0.0485635	0.0200251	0.000443089	0.0827526	Mus musculus complement component 1, q subcomponent, c polypeptide (C1qc), mRNA	cell adhesion [0007155]
NM_007578	Mm.41842	0.69137	0.475933	0.511234	0.605137	0.724569	0.762194	0.920734	0.815702	0.820221	1.35421	1.5093	1.4336	1.43526	1.69139	1.65206	1.67726	1.76138	1.47135	-0.662844	-1.03336	-0.922361	-0.830122	-0.966823	-0.889863	-0.75653	-0.945673	-0.651124	0.00795665	0.000598077	0.00492453	0.00560738	3.83417e-05	2.37924e-06	0.000155589	0.000765579	0.0296969	Mus musculus calcium channel, P/Q type, alpha 1A (Cacna1a), mRNA	metabolism [0008152]
NM_007582	Mm.57093	2.34488	2.94099	3.45177	3.04677	2.24992	2.96433	3.57095	3.22214	2.48113	2.10551	1.26118	1.61702	1.96115	1.20336	2.20222	1.89288	1.80919	1.64425	0.239367	1.67981	1.83475	1.08562	1.04656	0.762109	1.67807	1.41296	0.836887	0.028325	0.0169543	0.0479049	0.0795844	0.000781108	0.190561	0.0378011	0.0414406	2.10506e-06	Mus musculus calcium channel, voltage-dependent, gamma subunit 1 (Cacng1), mRNA	muscle contraction [0006936]
NM_007583	Mm.12888	1.84751	1.20265	1.16104	1.02549	1.68641	1.39974	1.27537	1.2766	1.92226	-0.182135	0.013068	0.167387	0.125014	-0.239294	-0.207935	0.0827536	0.168202	0.00313121	2.02965	1.18959	0.993656	0.900481	1.92571	1.60768	1.19262	1.10839	1.91913	8.61019e-07	1.35089e-05	0.000723256	0.00179486	8.06336e-07	6.69792e-07	1.14692e-06	3.76446e-05	1.13971e-05	Mus musculus calcium channel, voltage-dependent, gamma subunit 2 (Cacng2), mRNA	ion transport [0006811]
NM_007595	Mm.4857	1.24889	2.05599	2.04718	1.79529	1.26009	1.57277	1.44956	1.41242	1.03724	2.02586	2.32456	2.76185	3.67366	4.41166	4.81043	4.68843	3.87083	2.83285	-0.77697	-0.268568	-0.714669	-1.87837	-3.15157	-3.23766	-3.23887	-2.45841	-1.79561	0.00366565	0.0886428	0.0189729	4.93881e-06	1.93499e-06	1.19934e-08	6.83202e-10	3.04657e-05	0.00170154	Mus musculus calcium/calmodulin-dependent protein kinase II, beta (Camk2b), mRNA	cell cycle [0007049]
NM_007599	Mm.18626	-0.0180624	0.591563	1.55259	3.17098	2.246	0.727861	0.830461	1.98687	1.47555	0.476443	0.108679	1.02183	1.26791	0.798828	1.09105	1.14718	0.81433	0.725792	-0.494505	0.482885	0.530757	1.90306	1.44718	-0.363193	-0.316721	1.17254	0.749758	0.341166	0.503032	0.0254575	4.66706e-06	0.00828383	0.53973	0.451251	0.0010426	0.0290917	Mus musculus capping protein (actin filament), gelsolin-like (Capg), mRNA	actin filament organization [0007015]
NM_007601	Mm.20863	2.3747	2.74385	2.61737	2.51141	2.25483	2.32608	2.09646	2.63701	2.48775	3.22665	3.24266	3.40144	3.34761	3.10195	3.30059	3.33802	3.28778	3.01341	-0.851949	-0.498811	-0.784068	-0.836202	-0.847119	-0.974503	-1.24156	-0.650765	-0.525661	3.18319e-07	6.79786e-05	0.000155546	1.42432e-05	8.21527e-06	8.74146e-08	1.22467e-06	0.000279871	0.00214295	Mus musculus calpain 3 (Capn3), mRNA	muscle development [0007517]
NM_007602	Mm.10682	1.32292	0.957769	1.02609	0.923444	1.53507	1.49803	1.07503	1.11897	1.53594	0.209317	0.126265	0.233623	-0.167593	-0.205664	0.101396	0.152842	0.639536	0.668255	1.11361	0.831504	0.792466	1.09104	1.74074	1.39664	0.92219	0.479429	0.867684	0.000314985	4.05098e-05	0.0199701	0.000977422	9.69313e-07	2.37005e-05	0.00475196	0.073815	0.000928161	Mus musculus calpain 5 (Capn5), mRNA	signal transduction [0007165]
NM_007604	Mm.3529	3.21388	4.08157	4.11507	4.10879	3.47162	3.75393	3.60146	3.64395	3.67886	3.77287	3.86444	3.89801	4.12089	3.86134	3.9797	4.08076	3.67687	3.39745	-0.558997	0.217129	0.217063	-0.0120965	-0.389718	-0.225771	-0.479303	-0.0329244	0.281412	0.00324422	0.170302	0.300673	0.915745	0.00925629	0.0287671	1.35537e-06	0.84607	0.396471	Mus musculus capping protein alpha 2 (Cappa2), mRNA	actin filament organization [0007015]
NM_007605	Mm.12817	1.43765	1.79011	2.36428	2.99387	2.17413	2.43611	2.27583	2.59332	2.54273	1.63963	0.990306	2.16769	3.04065	3.19996	3.07676	3.00469	3.17348	3.0622	-0.201975	0.799804	0.19658	-0.0467766	-1.02584	-0.640646	-0.728862	-0.580159	-0.51947	0.266395	0.0334335	0.690818	0.694977	3.54003e-06	0.00218966	0.000874713	0.00576129	0.00103609	Mus musculus capping protein alpha 3 (Cappa3), mRNA	actin filament organization [0007015]
NM_007609	Mm.1569	1.68426	1.83302	1.56399	1.47146	2.026	2.05115	1.63536	1.62019	1.93883	0.668799	0.406546	0.639284	0.520799	0.199961	0.56424	0.488781	1.30051	0.515566	1.01546	1.42647	0.92471	0.950665	1.82603	1.48691	1.14658	0.319677	1.42326	0.000344439	4.43293e-07	0.0332845	0.0116373	3.34075e-06	9.47254e-06	0.000476478	0.423399	2.31158e-05	Mus musculus caspase 11 (Casp11), mRNA	apoptosis [0006915]
NM_007616	Mm.28278	3.19569	3.90479	3.33457	3.33129	2.21721	2.8005	2.59331	2.73003	2.7773	4.27671	3.43622	3.2811	3.56686	3.61498	3.36953	3.44077	2.95876	3.1607	-1.08102	0.468573	0.0534682	-0.235575	-1.39776	-0.569039	-0.847462	-0.228733	-0.383402	0.00173502	0.00920719	0.719838	0.140876	6.12674e-09	0.000103003	1.11844e-08	0.257984	0.0132422	Mus musculus caveolin, caveolae protein, 22 kDa (Cav), mRNA	muscle development [0007517]
NM_007617	Mm.3924	3.39369	3.53381	3.40172	3.07937	3.02697	2.84799	2.93032	3.09793	2.94673	4.211	3.80281	3.60534	3.69532	3.24195	3.54293	3.55227	3.59804	3.50826	-0.817301	-0.269001	-0.203618	-0.615946	-0.214977	-0.694944	-0.621946	-0.500104	-0.561528	3.76393e-07	0.0193291	0.231317	1.25883e-05	0.0265926	4.15464e-06	6.66436e-08	0.000150488	0.00429235	Mus musculus caveolin 3 (Cav3), mRNA	muscle development [0007517]
NM_007618	Mm.2874	3.4643	2.89181	2.63619	2.56517	3.55131	3.11851	2.86104	3.04465	3.59826	0.39244	0.454865	0.521612	0.464092	0.268568	0.77552	0.712654	0.524191	0.655297	3.07186	2.43695	2.11458	2.10108	3.28274	2.34299	2.14838	2.52046	2.94296	1.06426e-07	5.66742e-09	1.38512e-05	3.4657e-06	1.55482e-10	2.99827e-08	7.16615e-09	2.12071e-07	1.45869e-07	Mus musculus corticosteroid binding globulin (Cbg), mRNA	acute-phase response [0006953]
NM_007621	Mm.21454	0.0544917	0.0653967	1.06461	1.87932	1.43827	0.756998	0.84188	1.59632	1.56091	0.732103	0.398876	0.778319	1.55467	1.85304	2.81583	2.09881	2.67602	3.15217	-0.677612	-0.333479	0.286292	0.324652	-0.414772	-2.05883	-1.25693	-1.0797	-1.59126	0.00325995	0.176524	0.511208	0.361278	0.116029	1.85509e-07	9.27683e-05	0.000373747	2.01227e-05	Mus musculus carbonyl reductase 2 (Cbr2), mRNA	fatty acid biosynthesis [0006633]
NM_007624	Mm.28148	1.1245	1.36055	1.40775	1.34389	0.65788	1.25604	1.20993	0.601804	0.457747	2.04987	1.62756	1.75659	1.99091	1.86749	1.74505	1.79426	1.88545	2.03953	-0.925369	-0.267006	-0.348841	-0.647024	-1.20961	-0.489007	-0.584322	-1.28365	-1.58178	2.51582e-05	0.100133	0.146288	0.000144162	3.76391e-06	0.0654297	0.021859	0.00357087	0.000100003	Mus musculus chromobox homolog 3 (Drosophila HP1 gamma) (Cbx3), mRNA	chromatin assembly/disassembly [0006333]
NM_007625	Mm.8556	1.42443	1.18151	1.09352	1.24335	0.988951	1.20604	0.885625	0.838731	0.697589	1.87413	1.66564	1.92929	1.86801	1.87858	1.95066	1.94974	1.79482	1.89133	-0.449699	-0.484131	-0.835771	-0.62466	-0.889625	-0.744617	-1.06411	-0.956093	-1.19374	0.0357777	0.152074	0.000313738	0.00933733	0.0116945	1.41726e-06	0.000395499	0.00178528	0.00272817	Mus musculus chromobox homolog 4 (Drosophila Pc class) (Cbx4), mRNA	chromatin silencing [0006342]
NM_007626	Mm.28003	2.59255	2.97605	3.38574	3.38995	3.04501	2.85908	3.21555	3.5331	3.12696	3.70282	3.85329	4.20817	4.55699	4.14695	4.19516	4.16127	4.35762	4.13607	-1.11027	-0.877242	-0.82243	-1.16704	-1.10194	-1.33608	-0.945722	-0.824519	-1.00911	2.56857e-06	0.00161667	0.016771	6.00294e-06	0.00114442	0.000191459	0.000982005	0.000648983	0.000495439	Mus musculus chromobox homolog 5 (Drosophila HP1a) (Cbx5), mRNA	chromatin assembly/disassembly [0006333]
NM_007627	Mm.57011	3.15774	2.91962	2.64854	2.46266	3.02722	2.9824	2.67907	2.65748	3.08976	0.857338	0.647898	0.771474	0.883941	1.07757	1.36978	1.23921	1.00838	1.24864	2.3004	2.27172	1.87707	1.57872	1.94965	1.61262	1.43986	1.6491	1.84112	2.14837e-07	2.652e-06	0.000407397	0.00114593	0.000159666	2.41581e-06	1.37971e-08	1.70678e-05	0.000202877	Mus musculus cholecystokinin B receptor (Cckbr), mRNA	signal transduction [0007165]
NM_007637	Mm.1813	1.70178	2.03907	1.6985	2.33149	1.19007	1.51363	1.13572	1.45799	1.60217	2.66595	1.61813	1.91975	2.36364	2.10928	2.43815	2.50898	1.85967	1.63748	-0.964167	0.420938	-0.221249	-0.0321488	-0.91921	-0.924517	-1.37326	-0.401687	-0.0353159	0.00414529	0.0831885	0.300407	0.868079	0.00626081	0.004834	1.39887e-07	0.0695654	0.836338	Mus musculus chaperonin subunit 5 (epsilon) (Cct5), mRNA	protein folding [0006457]
NM_007638	Mm.914	2.80566	2.68895	2.6627	2.9166	2.83427	2.54472	2.49536	2.57313	2.58758	3.66526	3.3874	3.30244	3.3497	3.42882	3.66234	3.53328	3.48356	3.64258	-0.859603	-0.698448	-0.639736	-0.433098	-0.594547	-1.11763	-1.03792	-0.910424	-1.05501	1.78592e-06	4.65723e-05	0.00757249	0.00153407	0.00167833	3.11897e-06	9.59766e-08	2.14974e-05	0.000419502	Mus musculus chaperonin subunit 7 (eta) (Cct7), mRNA	protein folding [0006457]
NM_007639	Mm.1894	-0.712431	-0.651133	-0.288648	0.715837	-0.00427451	0.014629	-0.309227	-0.508762	-0.476688	0.312914	0.138553	0.600002	0.743838	0.723671	0.973923	0.533438	0.465667	0.99055	-1.02535	-0.789686	-0.888651	-0.028001	-0.727945	-0.959294	-0.842665	-0.974429	-1.46724	0.0243408	0.0893668	0.00680621	0.928805	0.0515515	0.0380407	0.0914871	0.000489199	1.68841e-06	Mus musculus CD1d1 antigen (Cd1d1), mRNA	defense response [0006952]
NM_007641	Mm.4046	2.04612	0.702038	0.644884	1.33453	2.0747	0.777337	0.863733	1.80927	2.32972	-0.431359	-0.337203	0.0352209	0.0614299	-0.136587	-0.106694	0.101048	0.00772784	0.101774	2.47748	1.03924	0.609663	1.2731	2.21129	0.88403	0.762685	1.80154	2.22795	0.000189382	0.0395781	0.174139	0.00576778	1.86531e-06	0.162227	0.246668	0.000897908	7.23703e-09	Mus musculus CD20 antigen (Cd20), mRNA	defense response [0006952]
NM_007642	Mm.1060	0.198743	1.25062	0.784186	0.208431	0.1012	0.194998	0.176454	-0.0678385	0.00348888	0.323861	1.10666	1.28427	1.7062	0.0857634	0.351257	0.326725	0.350212	0.55132	-0.125118	0.14396	-0.500086	-1.49777	0.0154363	-0.156259	-0.150271	-0.41805	-0.547831	0.633765	0.383657	0.0729332	1.14886e-06	0.96493	0.628516	0.586147	0.140564	0.0324948	Mus musculus CD28 antigen (Cd28), mRNA	cell surface receptor linked signal transduction [0007166]
NM_007653	Mm.4426	3.93761	3.92925	4.17332	4.79876	4.34033	4.41399	4.27218	4.49823	4.30672	4.12621	3.56051	3.76568	3.79026	3.48489	3.78266	3.87407	3.78934	3.84443	-0.188598	0.368737	0.407643	1.0085	0.855441	0.631336	0.398105	0.708885	0.462291	0.312331	0.0532959	0.0251818	9.84319e-08	0.00321088	0.0228381	0.000346474	1.63223e-05	0.0348423	Mus musculus Cd63 antigen (Cd63), mRNA	N-linked glycosylation [0006487]
NM_007656	Mm.4261	1.516	1.6639	1.53551	1.75178	1.28416	1.08823	1.0543	1.3006	1.20903	1.47148	0.211526	0.308826	0.747847	0.548306	0.734235	0.160472	0.241394	0.577656	0.0445208	1.45237	1.22669	1.00394	0.735849	0.353999	0.893829	1.0592	0.631372	0.819366	0.00270762	0.00208737	0.000520153	0.000651997	0.023541	2.10612e-07	4.38222e-05	0.00219123	Mus musculus CD82 antigen (Cd82), mRNA	developmental processes [0007275]
NM_007677	Mm.5056	5.73371	5.82563	5.86381	5.20422	5.60814	5.76097	6.00901	5.53093	5.63029	2.57168	2.63982	2.78977	2.58315	2.64019	2.95208	2.79678	2.91436	2.93653	3.16203	3.18581	3.07403	2.62107	2.96796	2.8089	3.21223	2.61657	2.69376	2.37959e-09	5.15937e-10	3.74057e-08	9.93466e-08	1.49444e-11	4.60667e-12	9.41164e-09	5.55267e-07	4.09588e-08	Mus musculus pregnancy specific glycoprotein 17 (Psg17), mRNA	cell adhesion [0007155]
NM_007679	Mm.4639	3.22691	2.68037	2.43995	2.82376	3.14323	2.90867	2.85403	3.06317	3.36932	1.21368	1.4192	1.52719	1.49393	1.20584	1.38291	1.1313	1.30328	1.24047	2.01324	1.26116	0.912755	1.32982	1.9374	1.52576	1.72273	1.75989	2.12885	7.57939e-08	4.6975e-05	0.00040295	4.81942e-06	2.81478e-10	2.03955e-06	2.88072e-08	1.35704e-08	6.04372e-09	Mus musculus CCAAT/enhancer binding protein (C/EBP), delta (Cebpd), mRNA	transcription regulation [0006355]
NM_007681	Mm.6579	2.32971	1.6636	0.904636	1.0016	1.98641	1.00762	1.16864	1.75625	2.17491	1.96669	0.843733	0.585034	0.312573	0.430679	0.515368	0.292441	0.118742	0.427696	0.363019	0.81987	0.319602	0.689022	1.55573	0.49225	0.876195	1.63751	1.74722	0.019898	0.00414426	0.295317	0.0488414	5.00397e-06	0.20232	0.0306745	0.000197575	1.91683e-05	Mus musculus centromere autoantigen A (Cenpa), mRNA	chromosome organization and biogenesis [0007001]
NM_007685	Mm.2531	3.92294	2.98222	2.70894	2.95625	3.95626	3.08491	2.94539	3.43104	4.01495	-0.0607529	0.000564533	0.15291	-0.261969	-0.298823	-0.163655	-0.187027	-0.224239	0.0912976	3.98369	2.98166	2.55603	3.21822	4.25508	3.24857	3.13241	3.65527	3.92365	6.87931e-12	5.37471e-09	3.2982e-06	8.01854e-08	4.33199e-13	1.4933e-07	1.08453e-07	3.30903e-08	6.53995e-12	Mus musculus cripto, FRL-1, cryptic family 1 (Cfc1), mRNA	signal transduction [0007165]
NM_007687	Mm.4024	1.41065	2.14023	2.2469	2.62396	2.26169	1.57675	1.57865	1.5422	0.937474	2.3631	2.20812	2.3775	2.69178	2.43005	2.52677	2.45917	2.62569	2.67093	-0.952444	-0.0678928	-0.130604	-0.0678232	-0.168356	-0.950013	-0.88052	-1.08349	-1.73346	0.0252214	0.7233	0.438887	0.722171	0.695119	4.95601e-06	7.59135e-05	0.000255647	5.52043e-07	Mus musculus cofilin 1, non-muscle (Cfl1), mRNA	actin filament organization [0007015]
NM_007688	Mm.3373	2.14504	2.89083	2.53923	2.56157	1.67954	2.4754	2.01413	2.04653	2.4535	2.34001	1.97167	2.25247	2.65549	2.7368	2.72862	3.05946	2.35325	1.75045	-0.194965	0.919159	0.286765	-0.093929	-1.05726	-0.253222	-1.04533	-0.306723	0.703048	0.496755	0.000357783	0.30372	0.554963	4.16798e-05	0.253218	3.41686e-06	0.184112	0.0112959	Mus musculus cofilin 2, muscle (Cfl2), mRNA	actin filament organization [0007015]
NM_007702	Mm.449	2.39121	1.87612	1.90715	2.554	1.12277	2.23201	2.47939	1.64648	1.76596	3.5014	3.15373	2.94767	3.35109	4.06224	3.71117	1.34468	1.86542	3.78144	-1.11019	-1.27762	-1.04052	-0.797092	-2.93947	-1.47916	1.13471	-0.218939	-2.01548	0.0408066	0.00116379	0.0998169	0.043947	5.77734e-07	0.00620918	0.0479644	0.610173	0.000426383	Mus musculus cell death-inducing DNA fragmentation factor, alpha subunit-like effector A (Cidea), mRNA	apoptosis [0006915]
NM_007706	Mm.4132	1.22227	1.67287	1.0047	1.3239	0.864733	0.626114	0.752922	0.820149	0.328019	2.09368	1.0959	1.50888	2.08787	2.13221	2.42406	1.89518	2.05318	1.37438	-0.871417	0.57697	-0.504181	-0.763977	-1.26747	-1.79794	-1.14226	-1.23303	-1.04636	0.0571687	0.0614224	0.0699471	0.0189238	0.00265811	1.1977e-08	0.000188559	0.028977	0.0403492	Mus musculus cytokine inducible SH2-containing protein 2 (Cish2), mRNA	JAK-STAT cascade [0007259]
NM_007710	Mm.2375	4.59023	5.41984	6.14751	6.71175	5.02311	5.18708	5.46546	6.73038	5.77735	6.05762	5.80722	6.90311	7.22926	6.58361	7.10075	7.03219	6.87137	5.56235	-1.46739	-0.387386	-0.755595	-0.517507	-1.5605	-1.91367	-1.56672	-0.140996	0.214997	0.000661179	0.0425141	0.00744132	0.0132744	0.000316163	1.4389e-09	1.58116e-08	0.49928	0.288591	Mus musculus creatine kinase, muscle (Ckmm), mRNA	amino acid and derivative metabolism [0006519]
NM_007719	Mm.2932	0.545744	0.576773	1.19818	1.91701	1.90058	1.33776	1.40176	1.3431	1.32967	-0.0500722	0.651567	1.18074	0.735476	0.609701	0.52173	0.71297	0.806198	0.296391	0.595817	-0.0747943	0.0174431	1.18153	1.29088	0.816032	0.688792	0.536905	1.03327	0.0805002	0.829455	0.956509	0.00238512	5.04273e-06	0.0115303	0.130699	0.116309	0.0016659	Mus musculus chemokine (C-C) receptor 7 (Cmkbr7), mRNA	defense response [0006952]
NM_007720	Mm.8000	3.03923	2.9479	3.34071	2.81317	2.73349	2.66433	2.90007	3.04199	3.13415	1.25095	1.01677	0.893472	0.747915	0.704807	1.02951	0.694794	1.38282	1.52213	1.78828	1.93113	2.44724	2.06525	2.02868	1.63482	2.20528	1.65917	1.61203	6.5636e-06	0.00873473	0.00595967	0.000885773	1.99098e-06	2.01485e-06	1.47875e-07	2.048e-07	1.21358e-05	Mus musculus chemokine (C-C) receptor 8 (Cmkbr8), mRNA	chemotaxis [0006935]
NM_007721	Mm.103813	3.66678	2.92507	2.68377	2.75664	3.59584	3.09458	3.04431	3.35642	3.72732	0.193518	-0.0510882	-0.0222134	0.364962	0.110606	0.346574	0.131174	-0.0585911	0.244709	3.47326	2.97616	2.70599	2.39168	3.48523	2.74801	2.91313	3.41501	3.48261	7.53756e-08	8.7775e-08	7.37088e-08	2.81521e-07	8.8121e-13	6.67551e-09	1.08745e-10	2.73487e-08	4.0394e-07	Mus musculus chemokine (C-C) receptor 9 (Cmkbr9), mRNA	chemotaxis [0006935]
NM_007734	Mm.8069	3.33673	3.13365	3.0303	2.79484	3.42437	3.30001	3.10773	2.95183	3.27642	0.0147602	0.214888	0.303748	0.0515955	0.239506	0.518395	0.237931	-0.0547767	0.215354	3.32197	2.91877	2.72655	2.74324	3.18487	2.78162	2.8698	3.00661	3.06106	2.71693e-10	2.23743e-10	1.53923e-09	6.47389e-10	7.42516e-10	1.49915e-09	2.96287e-12	1.74159e-07	1.02629e-06	Mus musculus procollagen, type IV, alpha 3 (Col4a3), mRNA	cell adhesion [0007155]
NM_007747	Mm.360	6.40706	6.54465	6.67031	6.28254	6.58289	6.26202	6.74439	6.67876	6.57453	6.79642	6.98386	6.94981	6.88409	7.13779	6.76737	7.08478	7.16061	7.08151	-0.389358	-0.439206	-0.279495	-0.601549	-0.554896	-0.505346	-0.340394	-0.481855	-0.506977	0.0172562	0.000112349	0.0737469	1.36857e-06	7.3636e-05	6.23454e-06	0.000680973	0.00691065	0.00281491	Mus musculus cytochrome c oxidase, subunit Va (Cox5a), mRNA	electron transport [0006118]
NM_007749	Mm.43786	5.69089	5.82665	5.70233	5.47718	5.72195	5.52827	6.17516	5.66347	5.41269	6.57189	6.7637	6.57369	6.55135	6.64252	6.59158	6.61159	6.64636	6.28139	-0.881009	-0.937041	-0.871358	-1.07417	-0.920573	-1.06331	-0.436429	-0.982891	-0.8687	7.08393e-06	4.08699e-08	0.000753249	1.52791e-06	6.51934e-06	5.54213e-07	0.00115026	4.38224e-05	1.5777e-05	Mus musculus cytochrome c oxidase, subunit VIIc (Cox7c), mRNA	electron transport [0006118]
NM_007751	Mm.3841	5.14982	4.9357	5.25941	4.94442	5.27346	4.89898	5.41148	5.08509	5.26274	6.28265	6.36653	6.27629	6.26891	6.50358	6.50849	6.51785	6.60878	6.32462	-1.13283	-1.43083	-1.01687	-1.3245	-1.23012	-1.6095	-1.10637	-1.52369	-1.06188	1.55275e-05	4.32688e-07	0.000582499	2.80944e-07	1.25125e-05	1.51141e-10	1.10871e-08	1.12326e-06	0.000102435	Mus musculus cytochrome c oxidase, subunit VIIIb (Cox8b), mRNA	metabolism [0008152]
NM_007756	Mm.5195	3.12873	3.00799	2.96337	2.74655	3.16387	3.0661	2.97825	3.04668	3.33015	1.13596	1.23377	1.29488	1.20322	1.06723	1.24167	1.15601	1.1283	1.10613	1.99278	1.77422	1.66849	1.54333	2.09664	1.82442	1.82224	1.91839	2.22402	9.33042e-07	5.13712e-07	1.27826e-05	5.30271e-06	1.1405e-10	1.68088e-09	3.8066e-09	5.05567e-10	1.64726e-09	Mus musculus complexin 1 (Cplx1), mRNA	neurotransmitter release [0007269]
NM_007760	Mm.20396	4.16217	4.35399	4.25369	4.12283	4.09172	3.5092	3.60713	3.92442	4.12825	5.00246	4.97719	5.03067	4.96402	5.06363	5.00421	5.12581	4.92071	4.66073	-0.840288	-0.623199	-0.776976	-0.841196	-0.971909	-1.49502	-1.51868	-0.996292	-0.53248	7.99965e-07	0.000515369	0.000311367	1.03813e-06	3.13618e-06	0.000106772	4.04663e-06	0.000238964	0.0275101	Mus musculus carnitine acetyltransferase (Crat), mRNA	fatty acid metabolism [0006631]
NM_007761	Mm.18072	1.31711	1.6363	1.63108	1.70919	1.56513	1.62425	1.46325	1.35713	1.37551	1.96581	1.46385	1.53068	1.71379	1.87606	2.2149	2.23756	2.10595	1.72829	-0.648703	0.172456	0.100397	-0.00459222	-0.310931	-0.590653	-0.774315	-0.748817	-0.352785	4.84461e-07	0.199405	0.739612	0.983899	0.00805204	0.00219054	0.00206603	0.00176514	0.0526574	Mus musculus calcitonin gene-related peptide-receptor component protein (Crcp), mRNA	leukotriene metabolism [0006691]
NM_007762	Mm.1892	1.91124	1.52177	1.29045	1.14533	1.71271	1.7197	1.46825	1.5738	2.1282	0.146668	-0.34996	-0.437482	-0.210089	0.0824555	0.0807108	-0.0621111	0.012456	0.0502086	1.76457	1.87173	1.72793	1.35542	1.63025	1.63899	1.53036	1.56134	2.07799	2.227e-06	0.000145916	0.000123436	4.62668e-06	6.45477e-06	3.31026e-07	4.02881e-07	3.35316e-06	2.21232e-10	Mus musculus corticotropin releasing hormone receptor (Crhr), mRNA	cell adhesion [0007155]
NM_007765	Mm.22695	1.16134	1.42595	1.02422	1.17023	1.26746	0.953905	0.915454	0.718235	0.873397	2.53328	2.43644	2.41738	2.26662	2.03922	2.27161	2.06487	2.694	3.15768	-1.37194	-1.01049	-1.39316	-1.09639	-0.77176	-1.31771	-1.14942	-1.97577	-2.28428	2.11919e-05	3.15583e-05	0.00136565	0.00154421	0.0699016	0.000112752	0.00048146	0.000296171	5.41475e-07	Mus musculus collapsin response mediator protein 1 (Crmp1), mRNA	neurogenesis [0007399]
NM_007770	Mm.8008	4.69772	5.26357	5.91534	5.74861	5.26239	5.02249	5.50894	5.88909	5.37934	6.37978	6.75743	6.99654	6.98762	6.75578	6.84563	6.80993	6.62318	6.64407	-1.68207	-1.49386	-1.0812	-1.23902	-1.49339	-1.82314	-1.30099	-0.734083	-1.26474	8.61945e-08	6.68101e-07	2.86744e-05	6.98802e-07	0.00021742	4.32676e-06	1.4366e-08	0.0117144	0.00220427	Mus musculus cone-rod homeobox containing gene (Crx), mRNA	transcription regulation [0006355]
NM_007779	Mm.22574	1.48134	1.66628	1.68095	1.9318	1.86604	1.15554	1.12683	1.40111	1.52832	1.07269	0.345038	0.642317	1.0376	0.890483	0.992125	0.839286	1.09566	1.22636	0.408653	1.32124	1.03863	0.894198	0.975555	0.163413	0.287541	0.305456	0.301961	0.015849	4.74429e-06	0.000481155	4.3162e-05	1.51603e-05	0.413599	0.204464	0.078278	0.109306	Mus musculus colony stimulating factor 1 receptor (Csf1r), mRNA	protein tyrosine kinase [0004713]
NM_007785	Mm.4908	1.1059	0.573805	0.407757	1.04595	1.8067	1.19185	0.634928	0.88063	1.43449	-0.249579	-0.301956	-0.275459	-0.55343	-0.343184	0.0815476	-0.199636	0.0244666	-0.0376792	1.35548	0.87576	0.683216	1.59938	2.14988	1.1103	0.834564	0.856163	1.47217	0.00243856	0.0334874	0.0390153	2.06729e-06	4.29019e-07	0.0627473	0.0506544	0.123769	0.00109192	Mus musculus casein gamma (Csng), mRNA	signal transduction [0007165]
NM_007793	Mm.6095	2.90863	1.98748	2.57198	4.22999	4.02223	3.25909	3.32228	3.39669	3.30316	3.31401	2.74426	2.81093	2.8837	2.79437	2.84716	2.72444	3.02861	3.30775	-0.405387	-0.756775	-0.23895	1.34629	1.22787	0.411922	0.597839	0.368082	-0.00458702	0.00772478	0.292047	0.748327	1.08801e-07	0.00411961	0.0205289	0.000896785	0.0127275	0.979955	Mus musculus cystatin B (Cstb), mRNA	inflammatory response [0006954]
NM_007799	Mm.33671	3.96637	3.15412	2.8942	2.7962	3.82909	3.06721	3.085	3.63165	4.06687	0.344128	0.24978	0.358409	-0.0650748	-0.173696	-0.287123	-0.251592	-0.00611546	0.154892	3.62224	2.90434	2.53579	2.86128	4.00279	3.35433	3.33659	3.63777	3.91198	3.99313e-07	5.63194e-09	6.17732e-07	2.13006e-09	3.9174e-11	4.68162e-09	2.00185e-11	1.59903e-11	1.58367e-09	Mus musculus cathepsin E (Ctse), mRNA	proteolysis and peptidolysis [0006508]
NM_007805	Mm.154456	3.11922	3.01106	3.08018	2.83778	2.84691	2.90602	3.12755	2.90412	3.01211	1.29476	1.40303	1.97256	1.92963	1.66041	1.44072	1.60878	1.78735	1.77723	1.82446	1.60803	1.10762	0.908154	1.18649	1.46529	1.51877	1.11676	1.23488	0.00242457	0.00685527	5.4213e-07	0.000667435	9.04741e-06	3.41171e-06	1.41242e-06	0.000469066	5.38692e-05	Mus musculus cytochrome b-561 (Cyb561), mRNA	electron transport [0006118]
NM_007808	Mm.35389	4.90435	5.4681	5.40682	5.23932	5.29301	5.20299	5.47194	5.09536	5.15998	6.08356	6.25369	6.1154	6.25394	6.44405	6.45868	6.60786	6.32851	5.91962	-1.17921	-0.785585	-0.708577	-1.01462	-1.15104	-1.25569	-1.13593	-1.23315	-0.759641	5.03312e-07	0.000659212	0.00654037	4.10048e-07	1.06504e-06	3.72945e-08	5.14788e-09	5.56582e-08	0.0111288	Mus musculus cytochrome c, somatic (Cycs), mRNA	electron transport [0006118]
NM_007825	Mm.4781	2.18239	2.52364	2.53044	2.89437	2.4007	1.46288	1.88912	2.8397	2.34582	3.10186	3.46469	3.52923	3.71883	3.13705	3.56388	3.47613	3.69287	3.26725	-0.919475	-0.941057	-0.998783	-0.824467	-0.736347	-2.101	-1.587	-0.853173	-0.921426	2.91904e-05	2.3128e-06	0.000537628	0.00266182	2.51452e-05	0.00294086	0.0491107	0.000111735	0.001003	Mus musculus cytochrome P450, 7b1 (Cyp7b1), mRNA	electron transport [0006118]
NM_007829	Mm.28118	3.81549	3.10006	2.99816	3.05483	3.75073	2.89221	2.49009	3.14035	3.84272	1.3589	0.579072	0.676511	0.635433	0.64565	1.37806	1.22277	0.88962	1.4027	2.45659	2.52099	2.32165	2.41939	3.10508	1.51416	1.26733	2.25073	2.44002	3.85661e-10	5.04782e-09	1.29314e-06	1.6844e-08	5.19898e-07	0.000160943	0.00517877	0.000103664	3.07265e-09	Mus musculus Fas death domain-associated protein (Daxx), mRNA	induction of apoptosis via death domain receptors [0008625]
NM_007833	Mm.1987	3.77948	4.38615	4.4405	4.93243	3.70609	4.02376	3.71908	4.09853	4.13161	4.18133	3.3515	3.81906	4.21461	4.26063	4.47703	4.26696	3.87721	3.53715	-0.401846	1.03465	0.621438	0.717817	-0.554542	-0.453269	-0.547884	0.221319	0.59446	0.2597	9.37069e-07	0.0160394	6.36554e-05	0.0832878	0.0124469	0.000559432	0.212548	0.00777738	Mus musculus decorin (Dcn), mRNA	cell adhesion [0007155]
NM_007837	Mm.7549	1.14624	1.0129	1.53107	1.36344	1.89743	1.75419	1.33557	1.53403	1.62714	1.98288	1.21311	2.45824	2.12163	2.48496	2.60607	2.99799	2.79914	2.49647	-0.83664	-0.200214	-0.927176	-0.758187	-0.587523	-0.851881	-1.66241	-1.26511	-0.86933	0.249507	0.829328	0.000154396	0.0328717	0.0342155	0.272698	0.0108162	1.26053e-07	0.000201081	Mus musculus DNA-damage inducible transcript 3 (Ddit3), mRNA	transcription regulation [0006355]
NM_007839	Mm.993	2.36174	2.81844	2.56145	2.47642	2.16603	2.35361	2.15399	2.05426	2.13663	3.44362	2.91319	2.95708	2.85814	2.87986	2.95591	3.10945	2.79643	2.55652	-1.08188	-0.0947585	-0.395633	-0.381721	-0.713834	-0.602297	-0.955457	-0.74217	-0.419891	0.000639358	0.530552	0.112652	0.0866726	0.0118271	0.00549983	2.08576e-07	0.0123301	0.158175	Mus musculus DEAD/H (Asp-Glu-Ala-Asp/His) box polypeptide 15 (RNA helicase A) (Ddx15), mRNA	mRNA splicing [0006371]
NM_007840	Mm.19101	2.47203	3.26616	2.84018	2.8513	1.99628	2.41071	2.25101	2.25861	2.62814	3.43902	2.92488	2.7563	2.8437	3.02679	3.02039	3.36099	2.72663	2.54541	-0.966994	0.341271	0.0838838	0.00760782	-1.03051	-0.609686	-1.10998	-0.46802	0.0827352	0.0259891	0.0487339	0.650283	0.974547	0.0957225	0.141844	5.07413e-07	0.177884	0.806154	Mus musculus DEAD (aspartate-glutamate-alanine-aspartate) box polypeptide 5 (Ddx5), mRNA	developmental processes [0007275]
NM_007853	Mm.29648	1.79902	2.09745	1.70287	1.90396	1.67228	1.61339	1.61387	1.5479	1.80987	0.774579	0.1744	0.242417	0.672733	0.595049	0.704442	0.735025	0.368368	0.410545	1.02444	1.92305	1.46045	1.23123	1.07723	0.908953	0.878845	1.17953	1.39933	0.0021899	3.55483e-06	0.00728115	0.00516004	0.0272331	0.085478	0.00255499	0.000500665	0.000318691	Mus musculus degenerative spermatocyte homolog (Drosophila) (Degs), mRNA	fatty acid desaturation [0006636]
NM_007858	Mm.3282	2.39104	2.53283	2.45222	2.26029	2.69359	2.67982	2.58081	2.39842	2.61881	0.306409	0.488014	1.50313	1.33926	0.971593	0.746187	0.909739	0.591801	0.450633	2.08463	2.04482	0.94909	0.921027	1.722	1.93364	1.67107	1.80662	2.16818	4.70164e-05	0.000174338	0.0735843	0.0198192	1.67159e-06	1.93208e-08	1.80021e-07	0.00475489	0.00170434	Mus musculus diaphanous homolog 1 (Drosophila) (Diap1), mRNA	cell cycle [0007049]
NM_007861	Mm.3131	2.1903	3.07774	2.76436	2.4467	1.95386	2.52915	2.11388	2.24793	2.36589	3.43472	2.92582	2.72611	3.01692	3.56461	3.33896	3.61347	2.89379	2.43643	-1.24442	0.151923	0.0382478	-0.570212	-1.61075	-0.809809	-1.49959	-0.64586	-0.0705431	0.00182681	0.36155	0.866655	0.0147274	4.11576e-07	0.000175796	1.67744e-09	0.00440229	0.839065	Mus musculus dihydrolipoamide dehydrogenase (Dld), mRNA	amino acid and derivative metabolism [0006519]
NM_007866	Mm.12896	2.02411	2.1201	2.82547	2.82479	3.01554	2.77063	2.68051	2.44756	2.66565	0.251183	0.179962	1.42415	1.22711	0.740945	0.918882	1.46779	1.39609	1.4975	1.77293	1.94014	1.40132	1.59767	2.2746	1.85175	1.21272	1.05147	1.16815	0.078574	0.062249	1.40063e-06	1.23695e-08	0.00114027	0.00562082	3.27915e-05	0.000346823	0.000319361	Mus musculus delta-like 3 homolog (Drosophila) (Dll3), mRNA	skeletal development [0001501]
NM_007867	Mm.5165	1.08372	1.03524	1.32483	1.29141	1.65856	1.38251	1.36498	1.22459	1.36846	0.536128	0.499867	0.466531	0.283994	0.228604	0.397281	0.31976	0.678475	0.872435	0.547596	0.535372	0.858297	1.00742	1.42996	0.985226	1.04522	0.546111	0.49602	0.105368	0.0777087	0.000578554	3.91117e-05	3.57355e-10	0.00127812	0.000778983	0.0757222	0.126284	Mus musculus distal-less homeobox 4 (Dlx4), mRNA	transcription regulation [0006355]
NM_007875	Mm.18353	1.7783	1.78249	1.61157	1.864	1.46915	1.62351	1.62931	1.84058	1.71703	2.20632	2.07816	2.07626	2.05192	2.3296	2.45195	2.46528	2.41692	2.17364	-0.428018	-0.295674	-0.464694	-0.187922	-0.860445	-0.828433	-0.835968	-0.576344	-0.45661	0.00229403	0.0228464	0.0025182	0.230397	0.00607551	0.0199784	2.55926e-06	0.000891518	0.000244859	Mus musculus dolichyl-phosphate alpha-N-acetylglucosaminephosphotransferase 2 (Dpagt2), mRNA	oligosaccharide-PP-dolichol assembly [0006488]
NM_007876	Mm.20388	1.61172	1.77736	2.17507	2.60812	2.74355	2.49461	2.24224	2.42049	2.60481	1.37838	2.01784	2.55067	2.85882	2.71012	2.98732	2.82994	3.1506	3.45405	0.233346	-0.240483	-0.375601	-0.250703	0.0334337	-0.492707	-0.587703	-0.730106	-0.849236	0.509427	0.548862	0.0994647	0.112381	0.713744	0.000184614	7.42486e-05	0.000292832	2.38593e-06	Mus musculus dipeptidase 1 (renal) (Dpep1), mRNA	proteolysis and peptidolysis [0006508]
NM_007881	Mm.3172	0.87244	1.06398	1.73463	1.55562	1.73822	1.30672	1.37081	1.38579	1.40788	0.00528865	-0.20455	0.499151	0.477025	0.769056	0.546378	0.273687	0.305035	0.601055	0.867151	1.26853	1.23548	1.07859	0.969167	0.760347	1.09712	1.08075	0.806824	0.250462	0.0967539	2.98262e-07	0.000112104	0.00121357	0.0811575	0.0193767	0.000917681	0.00837986	Mus musculus dentatorubral pallidoluysian atrophy (Drpla), mRNA	central nervous system development [0007417]
NM_007888	Mm.5114	1.85135	2.09077	2.28046	2.37723	2.07496	1.61264	1.8158	2.28141	2.18127	2.36953	2.59195	2.81334	3.10828	2.72467	2.94593	2.72407	2.59111	2.51876	-0.518184	-0.50118	-0.532884	-0.731044	-0.649711	-1.33329	-0.908269	-0.309702	-0.337493	0.0002993	0.0276856	0.126069	2.07624e-05	0.000800457	5.01691e-06	5.11987e-05	0.0178882	0.0740807	Mus musculus dishevelled 2, dsh homolog (Drosophila) (Dvl2), mRNA	signal transduction [0007165]
NM_007889	Mm.5049	2.27948	2.55229	2.39145	2.25902	2.62932	2.61545	2.385	2.21212	2.37225	1.11294	1.18346	1.286	1.22789	0.789303	1.37572	1.46251	1.45393	1.53343	1.16653	1.36883	1.10544	1.03113	1.84002	1.23973	0.922486	0.758195	0.838826	9.90524e-06	2.43591e-06	0.00164894	2.74205e-05	2.14461e-05	0.000672576	0.00151671	0.00820199	1.79136e-06	Mus musculus dishevelled 3, dsh homolog (Drosophila) (Dvl3), mRNA	signal transduction [0007165]
NM_007904	Mm.2377	0.0764188	-0.0982064	0.105364	-0.0982404	0.149183	-0.0202603	0.171418	0.365422	0.338769	-0.260964	-0.195775	-0.294196	-0.471581	-0.0702363	-0.299486	-0.317625	-0.47831	-0.255083	0.337383	0.0975687	0.39956	0.37334	0.219419	0.279225	0.489043	0.843732	0.593852	0.0206422	0.468683	0.092069	0.070219	0.299612	0.0675352	0.00159	7.93363e-07	0.00504682	Mus musculus endothelin receptor type B (Ednrb), mRNA	G-protein coupled receptor protein signaling pathway [0007186]
NM_007905	Mm.6822	1.29374	1.66171	2.81914	1.99274	1.19062	1.31337	1.30388	1.48438	1.41043	2.22642	1.96261	2.08755	2.11941	2.14279	2.52344	2.39627	2.42498	2.48519	-0.932677	-0.300901	0.731585	-0.126671	-0.952176	-1.21007	-1.09239	-0.940607	-1.07476	1.05146e-08	0.523815	0.328878	0.875456	0.00557469	6.39982e-06	1.05385e-05	9.27692e-06	6.32403e-10	Mus musculus early development regulator1 (homolog of polyhomeotic 1) (Edr1), mRNA	DNA packaging [0006323]
NM_007906	Mm.2645	3.01135	3.33411	3.36489	3.41212	2.91482	2.75341	2.81194	3.08335	2.83124	3.41197	3.24316	3.20371	3.46454	3.22665	3.48465	3.42749	3.3552	3.35775	-0.40062	0.0909432	0.161183	-0.0524243	-0.311833	-0.73124	-0.615549	-0.271851	-0.526516	0.000782587	0.631156	0.494495	0.752227	0.0695327	4.92582e-07	2.4777e-05	0.0284953	0.00379299	Mus musculus eukaryotic translation elongation factor 1 alpha 2 (Eef1a2), mRNA	protein synthesis elongation [0006414]
NM_007912	Mm.8534	3.53829	3.62334	3.76632	3.39941	3.53916	3.30607	3.47013	3.46984	3.36177	4.28695	3.9416	3.72565	3.92084	4.05205	4.13373	3.9472	4.29685	4.65111	-0.748662	-0.318262	0.0406693	-0.521431	-0.512881	-0.827661	-0.477064	-0.827001	-1.28934	1.41268e-05	0.28228	0.897284	0.0205796	6.66039e-05	3.26974e-07	0.00509525	0.00184358	9.00106e-06	Mus musculus epidermal growth factor receptor (Egfr), mRNA	protein tyrosine kinase [0004713]
NM_007915	Mm.4337	2.42594	2.74878	3.00654	3.05238	2.94272	2.9316	2.64785	2.87613	2.94418	3.29951	3.35332	3.61489	3.68952	3.87285	3.93709	3.90197	3.75519	3.76432	-0.873575	-0.60454	-0.608351	-0.637142	-0.930131	-1.00549	-1.25412	-0.879059	-0.820139	4.88938e-07	0.000541305	0.00100892	2.10634e-05	2.87829e-07	1.30464e-07	3.87976e-11	5.5289e-05	2.53645e-05	Mus musculus etoposide induced 2.4 mRNA (Ei24), mRNA	cell cycle arrest [0007050]
NM_007918	Mm.6700	4.89011	4.49279	4.30301	4.45095	4.14766	4.2642	4.29022	4.36722	4.27445	5.6894	5.15984	5.12975	5.24202	4.76308	4.96084	4.98953	4.96453	5.1463	-0.799282	-0.667046	-0.826744	-0.791076	-0.615422	-0.696639	-0.699313	-0.59731	-0.871849	1.2679e-06	1.64224e-05	0.0007344	6.51369e-07	0.000478828	8.37413e-05	1.12569e-05	0.000563127	0.000738013	Mus musculus eukaryotic translation initiation factor 4E binding protein 1 (Eif4ebp1), mRNA	translational regulation [0006445]
NM_007921	Mm.3963	2.12998	2.03624	1.92893	1.88813	2.21234	2.14065	1.86864	1.71721	2.05991	1.00946	0.714078	1.19778	0.951675	0.47525	1.41006	1.13516	1.30824	1.28523	1.12052	1.32216	0.731157	0.936459	1.73709	0.730592	0.733482	0.408967	0.774681	8.73936e-05	5.80233e-06	0.000713877	6.48976e-05	9.31804e-07	0.108121	0.0171125	0.107205	0.00621564	Mus musculus E74-like factor 3 (Elf3), mRNA	embryogenesis and morphogenesis [0007345]
NM_007923	Mm.195050	3.81153	3.1936	4.00994	4.10283	4.6152	4.17286	4.19813	4.49198	4.69071	0.248001	0.101868	1.20898	1.10908	0.328029	0.466216	1.21862	0.768765	0.932874	3.56353	3.09173	2.80097	2.99375	4.28717	3.70665	2.97951	3.72322	3.75783	0.00195337	0.00204555	2.70255e-08	1.15029e-08	5.28258e-07	9.22742e-06	5.89232e-07	4.12791e-08	1.33554e-08	Mus musculus ELK4, member of ETS oncogene family (Elk4), mRNA	transcription regulation [0006355]
NM_007926	Mm.10507	2.77212	2.58034	3.03543	3.11405	3.16985	3.0911	3.0556	3.14177	3.12349	3.72026	3.77882	3.71308	3.89837	3.85005	3.99322	4.03194	3.86834	3.74125	-0.948146	-1.19847	-0.677647	-0.784318	-0.680204	-0.902125	-0.976341	-0.726577	-0.617765	0.0147087	0.0235616	0.0570587	0.000115303	2.0079e-07	3.89947e-07	8.67179e-07	0.00165887	0.000900058	Mus musculus endothelial monocyte activating polypeptide 2 (Emap2), mRNA	inflammatory response [0006954]
NM_007930	Mm.3910	0.952459	0.534557	0.0815316	-0.000712253	0.646535	0.76517	0.602408	0.919094	1.06042	-0.347309	-0.33019	-0.580483	-0.603324	-0.242765	-0.175005	-0.41285	-0.393782	-0.476075	1.29977	0.864747	0.662015	0.602612	0.889299	0.940175	1.01526	1.31288	1.53649	1.67384e-06	0.000713845	0.0141409	0.0138881	0.00164074	0.00111473	0.00202064	2.44677e-05	6.47278e-08	Mus musculus ectodermal-neural cortex 1 (Enc1), mRNA	neurogenesis [0007399]
NM_007931	Mm.4449	2.06274	2.11378	2.26042	2.37838	2.50336	1.9815	2.12993	2.31015	2.17106	3.05038	3.20136	3.308	3.26873	3.45679	3.6132	3.56424	3.70987	3.65745	-0.987641	-1.08758	-1.04758	-0.890353	-0.953434	-1.63169	-1.43431	-1.39972	-1.48639	5.98286e-08	0.000390387	8.61579e-05	5.20672e-06	0.000127942	2.89342e-09	7.91321e-08	8.07773e-07	2.55786e-06	Mus musculus endonuclease G (Endog), mRNA	DNA metabolism [0006259]
NM_007939	Mm.1390	1.12085	0.749405	0.61308	0.700333	0.707577	1.12508	0.791695	0.601532	0.975061	1.10005	0.744611	1.14533	1.20666	1.06674	1.10692	1.49315	1.09681	0.789378	0.0208042	0.00479394	-0.532245	-0.506329	-0.359167	0.0181561	-0.701459	-0.495278	0.185683	0.886387	0.977887	0.0343194	0.0603854	0.255547	0.958468	2.80541e-07	0.128414	0.655867	Mus musculus Eph receptor A8 (Epha8), mRNA	DNA repair [0006281]
NM_007950	Mm.4791	3.68808	2.4426	1.9431	2.47825	3.28167	2.29942	1.94594	3.27171	3.99225	0.0433407	-0.076225	-0.323843	-0.185543	-0.0340008	-0.10605	-0.376791	-0.551795	-0.169817	3.64474	2.51882	2.26694	2.66379	3.31567	2.40547	2.32273	3.8235	4.16207	4.86935e-10	5.78531e-06	0.000691777	0.000297822	4.25265e-08	0.000205944	0.00214733	1.17294e-05	2.25788e-12	Mus musculus epiregulin (Ereg), mRNA	cell cycle [0007049]
NM_007951	Mm.21952	4.58256	4.48681	4.15977	4.34676	4.37593	4.15042	4.16477	4.13984	3.95274	5.33259	4.82059	4.71298	4.63451	4.41437	4.70698	4.64423	4.31434	4.43802	-0.750028	-0.333777	-0.553207	-0.28775	-0.0384463	-0.556564	-0.479462	-0.174498	-0.485272	1.87189e-06	0.00494014	0.0109778	0.00691748	0.828102	0.0030299	4.48238e-05	0.191414	0.127205	Mus musculus enhancer of rudimentary homolog (Drosophila) (Erh), mRNA	signal transduction [0007165]
NM_007956	Mm.9213	1.9306	1.63432	1.40641	1.08505	1.77933	1.72266	1.95815	1.95712	2.13697	0.046269	0.322659	0.132537	0.167809	-0.416593	-0.32232	-0.254932	-0.0157514	-0.326326	1.88433	1.31166	1.27387	0.917242	2.19592	2.04498	2.21308	1.97287	2.46329	0.000526601	0.000144954	0.000174914	0.0309744	3.26688e-05	1.35748e-06	1.97953e-09	1.16218e-07	2.42123e-07	Mus musculus estrogen receptor 1 (Esr1), mRNA	transcription regulation [0006355]
NM_007965	Mm.2144	2.01747	2.47608	2.58317	2.58635	2.34083	2.13374	2.28208	2.27302	2.13302	3.09241	3.2262	3.43964	3.55678	3.30883	3.78339	3.65417	3.59584	3.77025	-1.07494	-0.750118	-0.856476	-0.970425	-0.967993	-1.64966	-1.37209	-1.32282	-1.63724	4.80071e-05	0.000116781	0.00131985	2.1823e-06	2.36554e-05	4.59371e-08	1.21685e-11	5.7211e-08	1.86472e-06	Mus musculus Ena-vasodilator stimulated phosphoprotein (Evl), mRNA	actin filament organization [0007015]
NM_007968	Mm.142822	1.46111	1.75446	2.16672	1.82524	1.6647	1.5621	2.11807	2.1058	1.84332	0.142514	0.768789	1.02595	1.5428	0.591462	-0.0655531	0.801948	1.27266	0.290049	1.31859	0.985671	1.14077	0.28244	1.07324	1.62765	1.31613	0.833139	1.55327	0.00232577	0.0233968	0.00856704	0.359899	0.00621276	1.74782e-05	0.0112354	0.00970351	9.63592e-10	Mus musculus Ewing sarcoma homolog (Ewsh), mRNA	transcription regulation [0006355]
NM_007978	Mm.5154	3.0642	2.70165	2.70523	2.55604	2.93507	2.49556	2.57247	2.77223	3.01911	1.90043	1.77949	1.84185	2.00603	1.91103	1.88828	2.1044	2.14022	2.10943	1.16377	0.922166	0.863382	0.550005	1.02403	0.60728	0.468073	0.632019	0.909678	1.9896e-05	8.78053e-05	0.00263806	0.00419193	2.97441e-07	0.012379	0.0109127	0.00033109	0.00033217	Mus musculus factor 8-associated gene A (F8a), mRNA	acute-phase response [0006953]
NM_007983	Mm.3722	2.9299	3.09253	3.34892	3.39831	3.22971	3.54074	3.06872	3.48723	3.51701	3.61041	3.56569	3.85985	3.91484	4.14411	4.23262	4.21324	4.2516	4.35154	-0.680506	-0.47316	-0.510921	-0.516529	-0.914403	-0.691883	-1.14451	-0.764369	-0.834524	7.69689e-07	0.00139326	0.0050683	0.00185248	1.57463e-08	5.79304e-05	2.33663e-07	7.45001e-06	3.87953e-05	Mus musculus Fas-associated factor 1 (Faf1), mRNA	apoptosis [0006915]
NM_007989	Mm.42011	1.30488	1.28166	1.5583	1.52564	2.13216	1.7168	1.2053	1.14343	1.72419	-0.799074	-0.772154	0.0681664	-0.0819077	0.235714	0.0610548	0.107522	0.229548	0.207736	2.10395	2.05382	1.49013	1.60755	1.89644	1.65574	1.09778	0.913881	1.51645	0.00737131	0.00891548	9.58773e-06	3.52921e-07	2.8831e-07	0.00209535	0.0357412	0.0112711	0.000379916	Mus musculus forkhead box H1 (Foxh1), mRNA	transcription regulation [0006355]
NM_007992	Mm.6120	3.13884	2.77243	2.57824	2.33101	2.94008	2.64727	2.52826	3.08901	3.39858	1.50812	0.404643	0.715264	1.12124	0.863089	0.977154	0.843886	0.567678	0.148192	1.63072	2.36779	1.86298	1.20977	2.07699	1.67011	1.68437	2.52133	3.25039	4.05023e-05	1.08605e-07	0.00299261	0.0154796	0.000143241	0.000142967	1.62782e-05	6.76827e-08	1.08119e-10	Mus musculus fibulin 2 (Fbln2), mRNA	cell adhesion [0007155]
NM_007994	Mm.2974	3.34729	3.09111	2.46043	2.36593	2.09186	2.11751	2.31589	2.39637	2.36438	4.56176	3.68675	3.41092	3.65459	3.55776	3.84558	2.68967	2.74315	4.0632	-1.21446	-0.595646	-0.950488	-1.28866	-1.46591	-1.72807	-0.373779	-0.346777	-1.69882	1.18473e-07	1.40702e-05	0.000118255	9.3741e-08	4.52313e-09	8.03626e-09	0.578931	0.695219	3.22341e-07	Mus musculus fructose bisphosphatase 2 (Fbp2), mRNA	fructose metabolism [0006000]
NM_007996	Mm.1061	2.67764	2.78293	2.76322	2.73603	2.83534	2.82354	3.19907	2.98522	2.66286	3.80512	3.56122	3.50657	3.62319	3.76869	3.73717	3.72159	3.74456	3.7779	-1.12748	-0.778286	-0.743348	-0.887159	-0.93335	-0.913625	-0.522526	-0.75934	-1.11504	2.2723e-07	0.00026687	0.0042421	4.88323e-07	2.0113e-07	9.4287e-08	0.000596375	6.63128e-06	7.70695e-05	Mus musculus ferredoxin 1 (Fdx1), mRNA	electron transport [0006118]
NM_007998	Mm.1070	1.29228	1.43064	1.71078	1.80715	1.18138	1.70892	1.44697	1.43525	1.51417	1.64602	1.59717	1.74753	1.89671	2.28771	2.1085	2.30798	1.78725	1.90381	-0.353739	-0.166528	-0.0367488	-0.0895596	-1.10633	-0.39958	-0.861015	-0.352003	-0.389635	0.00489925	0.266542	0.775252	0.613951	0.000334735	0.018123	6.24354e-08	0.0444029	0.0439907	Mus musculus ferrochelatase (Fech), mRNA	heme biosynthesis [0006783]
NM_008012	Mm.5378	1.82559	2.04451	2.42332	2.71459	2.51917	2.02461	2.40347	2.40427	2.20587	2.86587	2.87244	3.11877	3.22661	3.30205	3.46028	3.35515	3.35041	3.14918	-1.04028	-0.827931	-0.69545	-0.512026	-0.782876	-1.43567	-0.951674	-0.946137	-0.943307	3.07021e-05	1.43454e-05	0.000669815	4.11144e-05	0.000294299	4.39445e-08	3.33933e-06	0.00013752	2.31757e-06	Mus musculus fibroblast growth factor regulated protein (Fgfrp), mRNA	steroid metabolism [0008202]
NM_008020	Mm.4234	2.72791	2.54755	2.28463	2.4976	2.55628	2.29155	2.31514	2.31203	2.28077	3.39902	2.95427	2.79366	2.72234	2.55417	2.81188	2.47983	2.57493	3.00192	-0.671112	-0.406718	-0.509039	-0.224742	0.00211583	-0.52033	-0.16469	-0.2629	-0.72115	1.01626e-07	0.000980614	0.0216725	0.152946	0.985228	0.00380993	0.237501	0.193624	0.00150707	Mus musculus FK506 binding protein 2 (13 kDa) (Fkbp2), mRNA	protein folding [0006457]
NM_008026	Mm.1342	2.39023	2.24401	2.07919	2.16581	2.67059	2.61189	2.53692	2.38548	2.53724	1.58231	1.61182	1.67177	1.71143	1.71483	1.86962	1.78118	1.88296	1.77189	0.807927	0.632187	0.407425	0.454378	0.955757	0.742277	0.75574	0.502527	0.765357	3.5208e-05	0.000757183	0.0503279	0.0233413	1.20207e-06	9.32048e-06	2.2864e-05	0.000746003	5.2073e-05	Mus musculus Friend leukemia integration 1 (Fli1), mRNA	transcription regulation [0006355]
NM_008033	Mm.3496	2.87672	3.04847	3.11078	3.18718	2.88267	3.06918	2.75666	3.17138	3.15714	3.54718	3.19668	3.45542	3.64296	3.66797	3.98525	3.92795	3.46713	3.16608	-0.670465	-0.14821	-0.344642	-0.455776	-0.785298	-0.91607	-1.17129	-0.295744	-0.00894496	0.000799344	0.134041	0.041944	0.000825647	8.13285e-05	1.87038e-05	6.60645e-11	0.0434287	0.947005	Mus musculus farnesyltransferase, CAAX box, alpha (Fnta), mRNA	prenyltransferase [0004659]
NM_008036	Mm.26091	1.55837	1.30447	1.78047	1.85287	2.32921	1.92463	1.64139	1.63397	2.0464	-0.263356	-0.308698	0.822003	0.59953	0.730271	0.821879	0.814789	0.661771	0.363347	1.82173	1.61317	0.958463	1.25334	1.59894	1.10275	0.826599	0.972199	1.68305	0.0420567	0.0669624	0.000140099	9.67325e-06	3.45845e-07	0.00493754	0.0402682	0.000709423	0.000117974	Mus musculus FBJ osteosarcoma oncogene B (Fosb), mRNA	transcription regulation [0006355]
NM_008038	Mm.195056	0.630424	1.10842	1.30787	0.965134	0.563891	1.13462	1.59955	1.3399	1.05563	-0.154696	0.287346	0.217928	-0.114573	-0.141118	-0.228748	-0.282072	0.185945	-0.0893125	0.78512	0.821072	1.08994	1.07971	0.705009	1.36337	1.88162	1.15395	1.14495	0.0407461	0.020963	0.000885356	0.00654967	0.00316612	0.00514378	2.15334e-06	3.82222e-05	0.012304	Mus musculus formyl peptide receptor, related sequence 1 (Fpr-rs1), mRNA	biological_process unknown [0000004]
NM_008042	Mm.3522	1.59885	1.90798	1.88406	1.28017	1.71488	1.56104	1.77825	2.27293	1.87578	-0.12851	0.471236	0.94814	1.0498	0.83577	1.37659	1.00323	0.706955	0.449232	1.72736	1.43674	0.935922	0.230372	0.879107	0.184452	0.77502	1.56597	1.42655	2.76832e-06	0.000158018	0.0601701	0.544882	0.0215108	0.77	0.324592	0.0120297	0.00249347	Mus musculus formyl peptide receptor-like 1 (Fprl1), mRNA	chemotaxis [0006935]
NM_008044	Mm.7319	0.727166	0.837696	1.21317	1.30776	1.12991	0.771234	1.19221	1.23416	1.08636	1.67028	1.76571	2.20002	2.27293	2.02553	2.31439	2.38663	2.71358	2.59053	-0.943112	-0.928017	-0.986856	-0.965164	-0.895617	-1.54315	-1.19442	-1.47942	-1.50417	0.0765631	0.0944952	2.13506e-05	7.57092e-06	0.000131961	9.72564e-05	5.17694e-07	1.80217e-07	5.01311e-05	Mus musculus Friedreich ataxia (Frda), mRNA	amino acid and derivative metabolism [0006519]
NM_008048	Mm.534	5.59451	5.87688	5.63388	5.73594	5.52393	4.77001	5.08904	5.08704	4.98232	6.42676	6.17759	5.94188	5.83525	5.63194	5.47338	5.32547	5.13244	5.38449	-0.832247	-0.300707	-0.308001	-0.0993015	-0.108007	-0.703371	-0.236426	-0.0454027	-0.402171	3.36878e-06	0.00917532	0.134741	0.279358	0.521251	1.21835e-05	0.0163128	0.746771	0.121524	Mus musculus insulin-like growth factor binding protein 7 (Igfbp7), mRNA	negative control of cell proliferation [0008285]
NM_008062	Mm.27210	2.55454	2.34019	2.0111	2.0968	2.53743	2.46543	2.0277	1.89153	2.46018	0.539207	0.50143	0.874402	1.16735	1.25572	1.21403	1.16781	1.22604	0.957738	2.01533	1.83876	1.1367	0.929445	1.28172	1.2514	0.85989	0.66549	1.50244	1.3809e-05	2.72986e-05	0.00212477	0.000251538	8.38048e-05	2.95658e-06	0.00325313	0.0909265	0.00218394	Mus musculus glucose-6-phosphate dehydrogenase X-linked (G6pdx), mRNA	glucose 6-phosphate utilization [0006010]
NM_008073	Mm.5309	0.750052	0.410982	0.77048	0.468541	0.227103	0.924042	1.30327	1.5751	1.6176	-0.0768498	-0.185549	-0.255938	-0.214671	-0.151774	-0.285515	0.0187993	0.244899	0.0430915	0.826902	0.596531	1.02642	0.683212	0.378877	1.20956	1.28447	1.3302	1.57451	0.0603842	0.20317	0.05293	0.0667958	0.303279	0.00183292	2.08761e-07	0.00010187	8.61559e-05	Mus musculus gamma-aminobutyric acid (GABA-A) receptor, subunit gamma 2 (Gabrg2), mRNA	chloride transport [0006821]
NM_008084	Mm.5289	6.07253	6.15478	6.60898	6.60683	6.62031	6.00322	6.30396	6.83875	6.67283	6.90991	7.25073	7.41455	7.28692	7.14348	7.13439	7.28789	7.28553	7.14046	-0.837381	-1.09595	-0.80557	-0.680092	-0.523169	-1.13116	-0.983929	-0.446774	-0.467637	0.00168664	3.64531e-06	8.59373e-05	0.00153782	0.0161163	0.000534917	0.000139494	0.00806708	0.019126	Mus musculus glyceraldehyde-3-phosphate dehydrogenase (Gapd), mRNA	glycolysis [0006096]
NM_008084	Mm.5289	5.27198	6.5819	6.48825	6.85184	5.57482	6.04634	6.47091	6.90921	6.0444	6.64311	6.64039	6.98127	7.20095	6.64017	6.99592	6.95363	6.84848	6.49499	-1.37112	-0.0584926	-0.493023	-0.349108	-1.06535	-0.949575	-0.482723	0.0607344	-0.450587	0.00129104	0.67365	0.0671596	0.0878178	8.15482e-05	9.77202e-07	0.00277241	0.715068	0.019011	Mus musculus glyceraldehyde-3-phosphate dehydrogenase (Gapd), mRNA	glycolysis [0006096]
NM_008085	Mm.1729	1.03419	1.60661	1.5297	2.27166	1.3019	1.36454	1.80145	1.91518	1.17904	2.02447	2.18837	2.44469	2.71006	2.05635	2.72765	2.413	1.9781	1.84306	-0.990279	-0.581757	-0.914989	-0.438406	-0.754447	-1.36311	-0.611548	-0.0629173	-0.66402	2.68843e-05	0.00158807	0.000301346	0.00336856	1.12684e-05	3.55644e-08	0.00029	0.894388	0.0845052	Mus musculus glyceraldehyde-3-phosphate dehydrogenase, spermatogenic (Gapds), mRNA	glycolysis [0006096]
NM_008095	Mm.12468	2.29232	2.65525	2.77194	2.60701	2.43574	2.32463	2.70756	2.56001	2.58965	3.47575	3.5595	3.39171	3.41402	3.61325	3.63956	3.74798	3.77436	3.39417	-1.18343	-0.904241	-0.61977	-0.807014	-1.17751	-1.31493	-1.04042	-1.21435	-0.80452	9.43212e-08	0.000118085	0.00540861	6.64066e-06	3.09197e-07	1.1101e-08	4.68809e-09	4.44216e-07	5.55047e-06	Mus musculus glioblastoma amplified sequence (Gbas), mRNA	carbohydrate metabolism [0005975]
NM_008098	Mm.4143	3.79229	4.00571	3.82259	3.9186	3.8457	3.55498	3.61068	3.73276	3.66606	3.00248	3.0666	3.13987	2.96943	2.97084	3.25727	3.15368	3.11195	3.07193	0.789804	0.939111	0.682721	0.949165	0.874852	0.297715	0.456996	0.620818	0.594133	0.00113647	0.00126358	0.00876598	5.29864e-06	0.00193086	0.0988352	0.000500287	0.00036584	0.0019277	Mus musculus granule cell differentiation protein (Gcdp), mRNA	cytoskeleton organization and biogenesis [0007010]
NM_008107	Mm.7914	5.47291	5.26542	5.19659	5.35697	5.36871	5.32159	5.34632	5.39086	5.4071	6.01774	5.84942	5.90665	5.95488	5.96468	6.18436	6.05286	5.93666	6.05435	-0.544825	-0.583996	-0.710059	-0.597909	-0.595973	-0.862768	-0.706533	-0.545807	-0.647245	0.000165406	0.00702366	0.00976909	1.28595e-05	0.000396279	1.99377e-06	5.98006e-08	9.00016e-05	0.0114961	Mus musculus growth differentiation factor 1 (Gdf1), mRNA	cell growth and/or maintenance [0008151]
NM_008108	Mm.4213	3.24363	3.31271	3.66536	3.99214	3.74674	3.35629	3.34611	3.81786	3.79582	4.33809	4.46967	4.83881	4.88481	4.63616	4.9529	4.84714	4.8997	4.83926	-1.09446	-1.15696	-1.17345	-0.892673	-0.889415	-1.59661	-1.50103	-1.08184	-1.04344	2.0217e-05	0.000142703	0.000211841	0.000335868	0.00220731	7.42585e-07	8.31469e-07	0.000138275	0.000543489	Mus musculus growth differentiation factor 3 (Gdf3), mRNA	cell growth and/or maintenance [0008151]
NM_008110	Mm.9714	2.387	2.22549	2.09258	2.30005	2.12977	1.96703	1.96536	1.99323	2.01686	2.98126	2.46218	2.58601	2.05077	1.47313	2.26603	2.27308	2.32308	2.32955	-0.594261	-0.236686	-0.493426	0.249282	0.65664	-0.298997	-0.307716	-0.329856	-0.312696	1.98203e-06	0.440168	0.193934	0.425485	0.179324	0.177571	0.193234	0.0937199	0.0854411	Mus musculus growth differentiation factor 9 (Gdf9), mRNA	cell growth and/or maintenance [0008151]
NM_008118	Mm.456	2.08746	1.72782	1.52063	1.68911	2.3268	1.76532	1.56199	1.53806	1.95034	0.133089	0.011342	0.0544964	0.0190656	-0.274154	0.0957827	0.136171	-0.0854852	0.399448	1.95437	1.71648	1.46613	1.67005	2.60095	1.66953	1.42582	1.62354	1.55089	1.47138e-06	5.95689e-05	8.58735e-07	7.46649e-06	4.45e-09	4.15163e-05	0.000134437	0.000107007	0.000509771	Mus musculus gastric intrinsic factor (Gif), mRNA	cobalt ion transport [0006824]
NM_008124	Mm.21198	2.23068	2.51314	2.61754	2.23244	2.16102	2.7631	2.54228	2.26721	2.49842	1.21423	1.26036	1.32553	0.909055	0.921065	1.20158	1.17841	0.939638	1.4447	1.01645	1.25278	1.292	1.32339	1.23996	1.56152	1.36387	1.32757	1.05372	6.89698e-05	3.95891e-05	0.000183296	2.78122e-05	0.00017094	8.60319e-07	7.15666e-05	0.00158941	0.00213004	Mus musculus gap junction membrane channel protein beta 1 (Gjb1), mRNA	cell communication [0007154]
NM_008128	Mm.196629	1.4519	1.01771	0.662684	0.691884	1.46221	1.36107	0.855185	0.956169	1.56471	-0.101918	0.104916	-0.215263	-0.273158	-0.360401	-0.243737	-0.0828882	-0.356814	-0.0675956	1.55382	0.912796	0.877947	0.965042	1.82261	1.60481	0.938073	1.31298	1.63231	3.41723e-05	0.000616886	0.00673991	0.00257659	2.57646e-09	1.02703e-06	0.000529436	8.34938e-05	2.313e-06	Mus musculus gap junction membrane channel protein beta 6 (Gjb6), mRNA	cell-cell signaling [0007267]
NM_008131	Mm.2338	1.00407	1.37265	2.38869	2.82791	2.39485	2.23821	2.11931	2.65819	2.24382	2.17788	2.44906	3.03768	2.93871	3.18843	3.34137	2.96522	2.91866	3.25627	-1.17382	-1.07641	-0.648988	-0.110796	-0.793578	-1.10316	-0.84591	-0.260475	-1.01245	0.000165544	4.54903e-05	0.000637569	0.519493	6.43715e-06	6.45284e-07	0.000267392	0.173636	1.75932e-05	Mus musculus glutamine synthetase (Glns), mRNA	glutamine biosynthesis [0006542]
NM_008133	Mm.10600	2.53179	2.88024	3.17837	3.13042	2.79604	2.91819	2.99933	3.07095	2.91415	3.13631	3.14741	3.38329	3.65286	3.63831	3.72102	3.74018	3.78022	3.74217	-0.604526	-0.267177	-0.204916	-0.522443	-0.842275	-0.802839	-0.740844	-0.70927	-0.828016	2.45089e-06	0.052922	0.219188	0.000105152	5.25235e-07	1.4612e-05	4.65766e-07	0.000313664	4.25618e-05	Mus musculus glutamate dehydrogenase (Glud), mRNA	carbohydrate metabolism [0005975]
NM_008151	Mm.4720	3.31011	3.34428	3.33337	3.0939	3.68527	3.83545	3.71898	3.51269	3.71568	0.279531	0.115456	0.40802	-0.110584	0.680168	1.1999	1.10164	0.687525	1.04214	3.03058	3.22883	2.92535	3.20448	3.0051	2.63554	2.61734	2.82517	2.67354	3.21561e-08	2.9647e-09	3.91468e-09	1.40428e-11	7.32032e-06	1.00882e-10	2.31463e-06	1.26475e-07	6.90642e-10	Mus musculus G-protein coupled receptor 12 (Gpcr12), mRNA	G-protein coupled receptor protein signaling pathway [0007186]
NM_008155	Mm.589	4.87125	4.8329	5.10881	5.22404	5.0819	4.70483	4.60479	4.95058	4.96803	5.51526	5.53782	5.57825	5.59425	5.46629	5.65308	5.62314	5.5982	5.59412	-0.644013	-0.704911	-0.469438	-0.370209	-0.384397	-0.948251	-1.01836	-0.647622	-0.626093	1.06068e-05	0.00147033	0.009526	0.00114458	0.00933117	6.15062e-06	3.18214e-09	0.000143641	0.00186109	Mus musculus glucose phosphate isomerase 1 complex (Gpi1), mRNA	gluconeogenesis [0006094]
NM_008162	Mm.2400	4.25643	4.56347	4.94067	5.10955	4.58348	4.66002	5.00018	5.16015	4.56868	5.49395	5.52467	5.74993	5.754	5.57232	5.98148	5.71325	5.98915	5.84839	-1.23752	-0.961197	-0.809258	-0.644457	-0.988846	-1.32146	-0.713067	-0.829	-1.27971	1.82638e-11	4.1234e-07	0.00011225	1.51418e-05	1.17921e-06	8.46675e-09	8.52133e-06	0.000358853	0.000144994	Mus musculus glutathione peroxidase 4 (Gpx4), mRNA	phospholipid metabolism [0006644]
NM_008163	Mm.6900	4.69219	4.49173	4.45399	4.35078	4.80206	4.24172	4.24151	4.42423	4.58473	1.62621	1.66067	2.00713	1.87278	1.62884	1.75763	2.05889	2.16969	1.96477	3.06598	2.83106	2.44686	2.478	3.17322	2.48408	2.18262	2.25454	2.61996	7.11256e-09	7.66027e-09	1.51881e-09	3.39264e-11	9.78385e-12	3.1053e-08	1.62613e-09	2.89218e-09	3.4804e-08	Mus musculus growth factor receptor bound protein 2 (Grb2), mRNA	EGF receptor signaling pathway [0007173]
NM_008167	Mm.57057	2.06582	1.92588	2.52707	2.42318	2.96903	2.65199	2.61216	2.69968	2.91215	-0.0659104	-0.224902	0.0194898	-0.236297	-0.580605	-0.090534	0.397976	0.185164	0.425688	2.13173	2.15078	2.50758	2.65948	3.54963	2.74253	2.21418	2.51451	2.48646	0.0135625	0.00883973	9.41519e-08	3.56094e-08	6.64826e-06	0.000184953	1.59537e-06	7.52105e-07	2.168e-08	Mus musculus glutamate receptor, ionotropic, delta 2 (Grid2), mRNA	synaptic transmission [0007268]
NM_008185	Mm.2746	0.969134	0.855598	0.950064	1.01864	0.987125	0.909012	0.999937	1.24317	1.23301	1.58274	1.26466	1.59627	1.75418	1.69036	2.06891	1.73157	2.00211	2.32658	-0.613607	-0.40906	-0.646205	-0.735535	-0.703233	-1.1599	-0.731633	-0.758937	-1.09356	0.0127921	0.0541588	0.0896365	0.00909428	0.0164267	0.00200551	0.000269589	0.00321401	3.54759e-06	Mus musculus glutathione S-transferase, theta 1 (Gstt1), mRNA	stress response [0006950]
NM_008195	Mm.35662	1.81439	1.97018	2.13808	2.10241	1.66361	1.98756	1.6361	1.75007	2.00887	1.96922	1.63539	2.01233	2.52607	2.67445	2.50961	2.78591	2.15668	1.82345	-0.154826	0.334791	0.125744	-0.423653	-1.01084	-0.522047	-1.14981	-0.406607	0.18542	0.442588	0.0476808	0.314654	0.036837	0.00110536	0.00121994	1.28154e-07	0.0950933	0.374111	Mus musculus glycogen synthase 3, brain (Gys3), mRNA	glycogen metabolism [0005977]
NM_008211	Mm.18516	3.59684	3.73218	3.49797	3.56608	2.98193	3.32142	2.86396	3.0423	3.07729	4.35714	3.4366	3.36104	3.37466	3.2999	3.27034	3.28115	3.07811	3.23046	-0.760294	0.295574	0.13693	0.191416	-0.317974	0.0510778	-0.417189	-0.0358152	-0.153172	8.92518e-07	0.0059172	0.389643	0.0919994	0.0814708	0.607988	0.00109846	0.798931	0.353852	Mus musculus H3 histone, family 3B (H3f3b), mRNA	nucleosome assembly [0006334]
NM_008238	Mm.4496	2.33757	2.35397	2.20867	1.91509	2.24924	2.57124	2.43021	2.13712	2.35619	0.606764	0.455644	0.885797	0.849366	0.864164	0.866294	0.956252	1.22423	0.92338	1.7308	1.89832	1.32287	1.06573	1.38507	1.70495	1.47396	0.912892	1.43281	2.26325e-07	1.65997e-05	0.00101356	0.000787615	4.75657e-05	4.03319e-07	1.89209e-05	0.00375008	0.000243076	Mus musculus forkhead box N1 (Foxn1), mRNA	transcription regulation [0006355]
NM_008250	Mm.1347	0.574274	0.973099	1.40265	1.28164	0.821304	0.75265	0.915759	1.11059	1.16743	1.79624	1.88723	1.75429	1.78916	1.66715	2.07576	1.94011	1.89524	1.89659	-1.22196	-0.914131	-0.351646	-0.507518	-0.845851	-1.32311	-1.02436	-0.784644	-0.729156	0.00799374	0.0370123	0.117199	0.0073317	0.00325578	0.000442141	1.0975e-06	0.000119502	0.00145122	Mus musculus H2.0-like homeo box gene (Hlx), mRNA	transcription regulation [0006355]
NM_008254	Mm.22668	1.52457	1.72265	1.59289	1.78237	1.0712	1.07853	1.3025	1.42208	1.27642	2.6136	2.07051	2.14098	2.28806	2.27429	2.16746	2.22366	2.16528	2.25237	-1.08903	-0.34786	-0.548085	-0.505699	-1.2031	-1.08894	-0.921158	-0.743205	-0.975951	1.43835e-06	0.0111496	0.00648386	0.00240569	5.74962e-05	0.000150222	6.36033e-05	0.00343462	1.50564e-05	Mus musculus 3-hydroxy-3-methylglutaryl-Coenzyme A lyase (Hmgcl), mRNA	leucine metabolism [0006551]
NM_008258	Mm.1775	2.33252	2.16434	2.13775	2.50425	2.50863	1.61825	1.81266	2.10772	1.86232	3.30771	2.87874	2.76518	2.91366	2.53775	2.97052	2.6449	3.02622	3.23851	-0.975192	-0.714395	-0.627425	-0.409414	-0.0291135	-1.35228	-0.83224	-0.918499	-1.37619	3.23652e-07	1.43967e-05	0.0113177	0.00755799	0.936469	0.00224345	4.57542e-05	0.000217341	5.371e-06	Mus musculus hematological and neurological expressed sequence 1 (Hn1), mRNA	mesoderm development [0007498]
NM_008259	Mm.4578	2.38364	2.31735	2.08173	1.73782	2.41408	2.72325	2.55208	2.0378	2.3785	0.568733	0.498334	0.725512	0.953793	0.787165	1.09167	1.18643	0.775767	0.590698	1.8149	1.81902	1.35622	0.784027	1.62691	1.63158	1.36564	1.26204	1.7878	3.03522e-06	7.29865e-09	0.000272256	0.0217524	5.41299e-06	1.3992e-06	0.000343111	0.000310674	2.56146e-05	Mus musculus forkhead box A1 (Foxa1), mRNA	transcription regulation [0006355]
NM_008272	Mm.4765	1.22895	1.2892	1.63144	1.55897	1.52436	1.49718	1.58513	1.78942	1.72242	1.73424	1.98409	2.37989	2.60241	2.16368	2.37184	2.24753	2.29844	2.1747	-0.505294	-0.694883	-0.748452	-1.04344	-0.639319	-0.874657	-0.662395	-0.509024	-0.452271	0.00185737	0.00223126	0.00023051	4.46778e-05	0.00697721	9.08421e-07	5.75477e-07	1.78274e-06	0.000829495	Mus musculus homeo box C9 (Hoxc9), mRNA	transcription regulation [0006355]
NM_008273	Mm.4931	1.70857	1.86144	1.75866	1.68336	1.58427	1.77552	1.70157	1.71774	1.66186	1.25823	1.04335	1.33417	1.41374	0.678282	0.558518	0.987379	1.77433	1.07385	0.450337	0.818087	0.424491	0.269619	0.905992	1.217	0.714187	-0.0565881	0.58801	0.246088	0.0431563	0.122051	0.31705	0.000105518	1.55419e-06	0.0225031	0.763648	0.0711714	Mus musculus homeo box D11 (Hoxd11), mRNA	transcription regulation [0006355]
NM_008280	Mm.362	3.59577	2.84366	2.76918	2.65536	3.48115	2.92394	2.96103	3.17409	3.54006	1.63469	1.3308	1.61994	1.68819	1.74446	1.78512	1.47832	1.59378	2.15964	1.96108	1.51286	1.14924	0.967176	1.73668	1.13882	1.48271	1.58031	1.38043	7.792e-09	4.88223e-06	0.000531272	0.00236091	4.30509e-08	7.49828e-05	1.60139e-06	4.17228e-05	3.29345e-08	Mus musculus hepatic lipase (Hpl), mRNA	membrane lipid metabolism [0006643]
NM_008284	Mm.6793	2.92118	3.16332	2.96329	3.20086	2.92766	2.44189	2.7352	3.11356	2.7748	3.76028	3.80072	3.78442	3.82317	3.33199	3.43938	3.42707	3.47317	3.29736	-0.839101	-0.637396	-0.82113	-0.622312	-0.404329	-0.99749	-0.69187	-0.359605	-0.522566	2.85872e-05	1.17808e-05	0.0218468	0.000580555	0.00411404	1.38561e-06	4.3338e-06	0.00725988	0.0248203	Mus musculus Harvey rat sarcoma virus oncogene (Hras1), mRNA	GTP binding [0005525]
NM_008292	Mm.3195	0.217471	0.515921	1.08583	1.27793	0.648622	0.777381	0.635404	0.838526	0.866783	1.37124	1.14959	1.50696	1.54194	1.92562	1.93266	1.99587	1.50513	1.4257	-1.15377	-0.633664	-0.421126	-0.264009	-1.277	-1.15528	-1.36046	-0.666606	-0.558916	0.00510812	0.0533985	0.032123	0.243734	0.0052417	0.00800757	6.25188e-06	0.00423751	0.0184205	Mus musculus hydroxysteroid 17-beta dehydrogenase 4 (Hsd17b4), mRNA	steroid biosynthesis [0006694]
NM_008297	Mm.4934	1.7864	1.56204	1.00368	1.06403	1.51004	1.74596	1.45333	1.32574	1.86761	0.405736	0.261084	0.458892	0.202213	-0.113532	0.276732	-0.0569878	-0.155054	0.153865	1.38066	1.30095	0.544787	0.861816	1.62358	1.46923	1.51032	1.48079	1.71375	0.000357625	0.0012493	0.147239	0.0923038	0.000164024	2.44017e-06	0.0318516	0.0100203	0.000185718	Mus musculus heat shock factor 2 (Hsf2), mRNA	transcription regulation [0006355]
NM_008302	Mm.2180	4.31694	4.53357	4.65566	4.72937	4.40193	4.47183	4.33595	4.49979	4.46103	5.21951	4.82294	4.95962	5.12478	5.34297	5.5759	5.49357	5.30683	5.18595	-0.902571	-0.289367	-0.303959	-0.395413	-0.94104	-1.10408	-1.15762	-0.807037	-0.724918	1.14608e-05	0.00405573	0.086692	0.00240215	4.10184e-06	2.60189e-08	2.15042e-10	5.46245e-07	0.000334732	Mus musculus heat shock protein, 84 kDa 1 (Hsp84-1), mRNA	heat shock response [0006951]
NM_008303	Mm.12970	5.4937	5.19959	5.04298	5.10892	5.47155	5.35893	5.49859	5.28463	5.31577	5.89148	5.76915	5.79588	5.7161	6.23104	6.32242	6.1785	6.1789	6.28754	-0.397781	-0.569561	-0.752902	-0.60718	-0.759487	-0.963485	-0.679907	-0.894267	-0.971772	0.0096027	0.00110316	0.00129635	0.000142164	0.000329119	8.67651e-07	2.5869e-07	1.08875e-06	6.17099e-05	Mus musculus heat shock 10 kDa protein 1 (chaperonin 10) (Hspe1), mRNA	heat shock response [0006951]
NM_008309	Mm.57096	1.76652	1.89276	2.67142	2.39251	2.52528	2.60661	2.53609	2.33638	2.40077	-0.077295	-0.354892	0.94162	0.616704	0.118817	-0.148731	0.605278	0.334334	0.484284	1.84381	2.24766	1.7298	1.7758	2.40646	2.75534	1.93082	2.00205	1.91649	0.0456613	0.0146895	0.000645364	1.59917e-06	0.000839042	9.53905e-06	2.66615e-07	1.78068e-09	6.22054e-07	Mus musculus 5-hydroxytryptamine (serotonin) receptor 1D (Htr1d), mRNA	G-protein signaling, coupled to cyclic nucleotide second messenger [0007187]
NM_008311	Mm.20464	2.99015	2.58733	2.41906	2.43942	3.16898	3.227	3.45672	3.1709	3.16153	-0.100755	-0.332107	-0.190761	0.529074	0.408673	-0.279124	-0.489106	-0.508263	-0.451687	3.0909	2.91944	2.60982	1.91034	2.76031	3.50613	3.94582	3.67916	3.61322	2.8577e-09	4.5088e-07	2.00488e-05	0.0406942	0.00257373	5.7191e-08	5.98414e-08	7.23163e-10	1.43614e-11	Mus musculus 5-hydroxytryptamine (serotonin) receptor 2B (Htr2b), mRNA	serotonin receptor, phospholipase C activating pathway [0007208]
NM_008314	Mm.4835	5.17683	4.43667	4.39561	4.43045	5.21334	4.37558	4.46061	4.93319	5.275	-0.174598	-0.221125	-0.441343	-0.18009	-0.045577	-0.348115	-0.373434	-0.328251	-0.0238365	5.35142	4.65779	4.83695	4.61054	5.25892	4.7237	4.83405	5.26144	5.29884	1.63433e-12	4.35041e-11	7.34916e-13	6.5497e-13	1.46561e-13	1.20229e-10	1.46528e-11	7.07147e-12	4.22321e-14	Mus musculus 5-hydroxytryptamine (serotonin) receptor 5A (Htr5a), mRNA	biological_process unknown [0000004]
NM_008317	Mm.10305	2.48415	2.87885	3.31415	3.26861	2.8206	2.81413	2.93859	3.26331	3.12753	2.92016	2.85037	3.40202	3.61256	3.56188	3.65271	3.61508	3.75298	3.80452	-0.436012	0.0284798	-0.0878728	-0.343957	-0.74128	-0.838579	-0.676492	-0.489673	-0.676982	1.05707e-05	0.915323	0.336244	0.00590369	1.18478e-05	4.53147e-05	4.40482e-07	0.00335188	7.55066e-08	Mus musculus hyaluronidase 1 (Hyal1), mRNA	carbohydrate metabolism [0005975]
NM_008322	Mm.2966	1.79504	1.80085	1.88764	1.67665	1.14369	1.41847	1.36388	1.58394	1.53589	3.48858	2.22807	2.09008	2.02354	2.69814	2.57922	3.0377	2.72004	2.48768	-1.69353	-0.427219	-0.202441	-0.346885	-1.55445	-1.16075	-1.67382	-1.1361	-0.951785	8.54979e-05	0.111717	0.361809	0.060665	4.71061e-06	0.000119268	2.60617e-06	0.0180111	0.0109356	Mus musculus isocitrate dehydrogenase 2 (NADP+), mitochondrial (Idh2), mRNA	glyoxylate cycle [0006097]
NM_008323	Mm.14825	2.49675	3.15263	2.87026	3.18938	2.77499	2.8246	2.90057	3.01684	2.66755	4.30954	4.13517	4.14276	4.24658	4.02456	4.38812	4.54265	4.07367	3.63837	-1.81279	-0.982546	-1.2725	-1.0572	-1.24957	-1.56352	-1.64207	-1.05683	-0.970824	2.3949e-06	3.45728e-05	6.9787e-05	1.38497e-05	6.1482e-08	1.46186e-08	2.96485e-11	6.76259e-08	0.00107205	Mus musculus isocitrate dehydrogenase 3 (NAD+), gamma (Idh3g), mRNA	tricarboxylic acid cycle [0006099]
NM_008340	Mm.3135	0.19119	0.0445011	0.397231	0.282449	-0.0739954	0.440546	0.0641939	-0.063449	0.26002	0.637732	0.568354	1.30494	1.05506	0.874209	1.14036	0.641949	0.868185	1.82841	-0.446542	-0.523853	-0.90771	-0.772612	-0.948205	-0.699813	-0.577755	-0.931634	-1.56839	0.0999335	0.0487219	0.0245808	0.0651485	0.00995717	0.0168082	0.0418038	0.0407623	3.34644e-06	Mus musculus insulin-like growth factor binding protein, acid labile subunit (Igfals), mRNA	cell adhesion [0007155]
NM_008342	Mm.141936	0.835518	-0.198279	-0.273923	-0.12034	0.445508	0.0574045	-0.584187	-0.802832	0.430041	-0.0984931	-0.270224	-0.373344	0.400057	0.863637	0.148301	0.196387	0.0845891	-0.115845	0.934011	0.071945	0.0994207	-0.520396	-0.41813	-0.0908966	-0.780573	-0.887422	0.545887	0.0282848	0.80631	0.69428	0.574752	0.710151	0.741159	0.000797397	3.57386e-06	0.183154	Mus musculus insulin-like growth factor binding protein 2 (Igfbp2), mRNA	receptor [0004872]
NM_008354	Mm.5179	0.915127	0.888961	0.863398	0.609804	1.05381	0.961442	1.215	1.05077	1.08727	-0.041452	-0.0369665	-0.322842	-0.170484	-0.264872	-0.431184	-0.323494	-0.0159199	0.194319	0.956579	0.925928	1.18624	0.780288	1.31868	1.39263	1.53849	1.06669	0.892953	3.38756e-05	0.00024054	6.03673e-05	0.00105516	6.60216e-06	1.93619e-06	4.06805e-08	0.000170693	0.0132151	Mus musculus interleukin 12 receptor, beta 2 (Il12rb2), mRNA	cell surface receptor linked signal transduction [0007166]
NM_008359	Mm.4481	0.611757	0.310848	0.932996	1.29273	1.3906	0.310425	0.147358	0.617232	1.05352	-0.20475	-0.0419446	-0.119938	-0.31543	-0.29936	-0.30246	0.125157	-0.146495	0.0964181	0.816507	0.352792	1.05293	1.60816	1.68996	0.612885	0.0222007	0.763727	0.957101	0.0890829	0.390986	0.00106967	4.8724e-06	0.000347716	0.169785	0.963549	0.110156	0.0154234	Mus musculus interleukin 17 receptor (Il17r), mRNA	cell surface receptor linked signal transduction [0007166]
NM_008360	Mm.1410	2.22996	1.41181	1.00042	1.23628	2.10972	1.14822	1.00752	1.80354	2.35585	-0.191713	0.125877	0.0547788	0.454492	0.15875	0.226376	-0.0772947	0.324133	0.0707991	2.42167	1.28593	0.945636	0.781783	1.95097	0.921846	1.08482	1.47941	2.28505	1.87399e-07	5.38119e-05	7.68935e-05	0.070651	3.02428e-06	0.0361456	0.00899739	0.00111027	3.87009e-07	Mus musculus interleukin 18 (Il18), mRNA	immune response [0006955]
NM_008362	Mm.896	4.62251	3.88409	3.75824	3.78889	4.39756	3.62328	3.72629	4.14661	4.64027	1.08402	0.146247	0.523266	1.09451	1.35192	1.45386	1.083	1.29347	1.30665	3.53849	3.73784	3.23497	2.69438	3.04564	2.16942	2.64328	2.85315	3.33362	5.79981e-11	1.12582e-06	3.3046e-06	2.81435e-10	7.48755e-10	8.60341e-07	6.63767e-10	2.47572e-10	3.61025e-11	Mus musculus interleukin 1 receptor, type I (Il1r1), mRNA	cell surface receptor linked signal transduction [0007166]
NM_008364	Mm.24771	2.24332	2.57788	2.41782	2.00653	2.09327	2.54812	2.45997	1.86781	1.99172	0.87019	0.715343	0.937471	1.08981	0.524085	0.59496	0.808092	0.922167	0.957567	1.37313	1.86254	1.48035	0.916717	1.56919	1.95316	1.65188	0.945644	1.03415	5.62851e-06	2.33268e-06	0.00295608	0.0159812	3.77042e-05	3.22858e-06	6.55542e-05	0.00720787	0.00658569	Mus musculus interleukin 1 receptor accessory protein (Il1rap), mRNA	cell surface receptor linked signal transduction [0007166]
NM_008367	Mm.915	1.65059	1.86622	2.50866	2.2864	2.69255	2.5478	2.21853	2.23248	2.49686	0.430977	0.295224	1.05935	0.913846	0.571171	0.777878	1.33366	1.12892	1.20586	1.21962	1.571	1.44931	1.37255	2.12138	1.76992	0.884876	1.10356	1.29101	0.156222	0.0645073	2.15625e-06	2.60414e-05	0.00203171	0.00685647	0.00450219	0.000575015	0.000249413	Mus musculus interleukin 2 receptor, alpha chain (Il2ra), mRNA	lymph gland development [0007515]
NM_008377	Mm.944	2.6521	2.64888	2.3051	2.20157	2.07523	1.99778	1.97602	2.31839	2.28021	3.58936	3.22529	3.4285	3.50663	3.48233	3.63953	3.64468	3.54812	3.48065	-0.937262	-0.57641	-1.12341	-1.30506	-1.4071	-1.64175	-1.66866	-1.22973	-1.20044	2.62668e-05	0.000393905	0.00342835	5.43583e-05	3.99934e-07	3.1895e-07	5.55537e-11	8.66087e-06	2.66836e-06	Mus musculus integral membrane glycoprotein (Img), mRNA	cell adhesion [0007155]
NM_008380	Mm.8042	0.297985	0.251664	1.00519	0.870484	0.9139	0.476471	0.797859	0.57107	0.715914	1.48598	1.50812	1.86964	1.99456	2.17894	1.9257	1.90228	2.22681	1.87381	-1.18799	-1.25645	-0.86445	-1.12407	-1.26504	-1.44923	-1.10442	-1.65574	-1.1579	0.0715028	0.0527646	0.000421565	1.41557e-06	4.20096e-06	0.000191503	0.00448158	2.16917e-05	4.09441e-05	Mus musculus inhibin beta-A (Inhba), mRNA	cell growth and/or maintenance [0008151]
NM_008382	Mm.3510	2.98479	1.74028	1.548	1.90525	2.82632	1.87175	1.79934	2.63441	3.20874	-0.0980914	0.113207	0.0316143	-0.165431	-0.329242	-0.252265	-0.231804	-0.274874	-0.105847	3.08288	1.62707	1.51638	2.07068	3.15557	2.12402	2.03115	2.90928	3.31459	1.00833e-08	8.40774e-05	0.000418167	1.99399e-05	6.74317e-09	0.000331095	0.000486547	8.5827e-06	1.41892e-10	Mus musculus inhibin beta E (Inhbe), mRNA	cell-cell signaling [0007267]
NM_008385	Mm.25777	3.6426	4.01761	4.0687	4.10426	3.91588	4.03694	4.07228	3.98803	3.85819	4.44651	4.31954	4.44485	4.49822	4.4523	4.51118	4.58614	4.70322	4.67367	-0.803906	-0.301929	-0.376149	-0.393959	-0.536427	-0.474242	-0.513864	-0.715186	-0.815481	1.35223e-06	0.0235341	0.124951	0.0147603	5.38039e-06	0.00295553	4.55288e-05	0.000507946	2.74483e-05	Mus musculus inositol polyphosphate-5-phosphatase, 75 kDa (Inpp5b), mRNA	cell growth and/or maintenance [0008151]
NM_008391	Mm.1149	0.121952	1.02939	1.65141	0.218198	0.186398	0.564137	1.44388	1.25982	0.419668	1.12744	1.13019	1.10988	1.19097	1.13199	0.864191	1.02551	1.47787	1.32269	-1.00549	-0.100806	0.541525	-0.97277	-0.945596	-0.300054	0.418373	-0.218048	-0.903026	3.78579e-06	0.850837	0.279826	0.00102864	0.0084201	0.310042	0.374356	0.698548	0.000325651	Mus musculus interferon regulatory factor 2 (Irf2), mRNA	transcription regulation [0006355]
NM_008397	Mm.25232	1.61203	1.99804	2.37982	1.49045	1.68184	1.39505	2.15642	1.81719	1.73345	-0.147675	0.0334922	-0.244442	-0.383588	-0.24818	-0.383344	-0.398878	-0.406274	-0.382437	1.75971	1.96455	2.62427	1.87404	1.93002	1.77839	2.5553	2.22347	2.11589	0.000880612	7.96193e-05	1.91821e-09	0.000291775	0.000313907	3.50118e-05	4.53258e-11	1.97766e-06	1.63709e-06	Mus musculus integrin alpha 6 (Itga6), mRNA	integrin receptor signal signaling pathway [0007229]
NM_008403	Mm.6818	2.05026	2.47091	2.42625	2.83738	2.14426	2.34872	2.22015	2.48207	2.33445	3.10816	2.99609	3.33577	3.47108	3.2936	3.61123	3.58496	3.44137	3.34005	-1.0579	-0.525178	-0.90952	-0.633695	-1.14935	-1.26251	-1.36481	-0.959298	-1.0056	0.00618053	0.0848838	5.77474e-05	1.28581e-06	0.000517195	0.000994225	5.52723e-11	4.24128e-09	5.41685e-07	Mus musculus integrin beta 1 binding protein 1 (Itgb1bp1), mRNA	cell adhesion [0007155]
NM_008404	Mm.1137	-0.106196	-0.365249	1.26948	3.41557	2.69861	1.68359	1.16411	1.27217	1.37306	0.0522956	-0.139254	0.159917	0.240364	0.651321	0.954166	0.398789	0.0851309	0.694684	-0.158492	-0.225994	1.10956	3.1752	2.04729	0.729426	0.765324	1.18704	0.678372	0.685706	0.536034	0.00582774	1.32245e-10	0.000436153	0.00443157	0.031922	0.00551742	0.063269	Mus musculus integrin beta 2 (Cd18) (Itgb2), mRNA	integrin receptor signal signaling pathway [0007229]
NM_008410	Mm.4266	4.37808	4.62762	4.87313	5.32859	4.8955	4.68714	4.48896	4.70995	4.48167	5.50051	5.20797	5.48783	5.63132	5.68221	5.89088	5.62624	5.52808	5.50015	-1.12243	-0.580352	-0.614704	-0.302728	-0.786712	-1.20374	-1.13728	-0.818137	-1.01848	2.79647e-08	5.91332e-05	0.00599046	0.0110996	0.00207802	2.28966e-08	1.18158e-09	6.65983e-07	8.11386e-08	Mus musculus integral membrane protein 2 B (Itm2b), mRNA	neurogenesis [0007399]
NM_008413	Mm.809	-0.0635751	0.483563	1.09271	0.95407	0.486243	0.693315	0.635865	0.441088	0.269709	0.700955	0.947764	1.11804	1.38593	1.8977	2.32521	2.21225	1.62281	1.90179	-0.76453	-0.4642	-0.0253272	-0.431865	-1.41146	-1.63189	-1.57639	-1.18172	-1.63209	0.00590712	0.0211866	0.855078	0.0879346	6.1473e-05	9.14124e-06	4.11333e-10	0.0026307	0.00575744	Mus musculus Janus kinase 2 (Jak2), mRNA	signal transduction [0007165]
NM_008418	Mm.40672	1.53412	1.37863	1.41112	1.48851	2.37199	1.37537	1.12816	1.70313	2.03195	0.107199	-0.0600995	-0.137613	-0.0955586	-0.212007	-0.230478	0.0539183	0.0475929	0.34658	1.42692	1.43873	1.54873	1.58407	2.584	1.60585	1.07424	1.65554	1.68537	0.00659551	0.00424856	0.00144865	1.29521e-05	2.33281e-07	0.00836138	0.025416	3.79805e-10	2.28106e-07	Mus musculus potassium voltage gated channel, shaker related subfamily, member 3 (Kcna3), mRNA	potassium transport [0006813]
NM_008419	Mm.1241	1.94133	2.22553	2.68101	2.72242	2.15561	1.78064	2.12817	2.62925	2.50348	2.74367	3.03784	3.41681	3.69756	3.26117	3.34803	3.25496	3.24325	3.16326	-0.802332	-0.812317	-0.7358	-0.975142	-1.10556	-1.56739	-1.12679	-0.613997	-0.659774	0.000257749	7.49727e-05	0.00201121	2.55471e-05	0.000486702	6.38566e-05	1.26143e-06	5.32564e-05	0.004444	Mus musculus potassium voltage gated channel, shaker related subfamily, member 5 (Kcna5), mRNA	potassium transport [0006813]
NM_008428	Mm.1482	2.28711	2.46119	1.98702	0.89189	0.742263	0.773286	1.54506	1.12128	1.24364	3.63314	3.24756	2.73323	2.86843	3.34749	2.90171	3.14745	3.17252	2.9167	-1.34603	-0.786364	-0.746219	-1.97654	-2.60522	-2.12842	-1.60239	-2.05124	-1.67306	3.35733e-10	0.00240046	0.0400493	6.5937e-07	8.95282e-08	1.28338e-07	1.62105e-06	2.53524e-08	3.87002e-09	Mus musculus potassium inwardly-rectifying channel, subfamily J, member 8 (Kcnj8), mRNA	potassium transport [0006813]
NM_008452	Mm.26938	2.84003	2.3023	3.00924	2.78629	3.35791	2.83151	3.01353	3.08995	3.54304	0.495719	0.316567	1.4654	1.14918	1.16101	1.2539	1.56995	1.47929	1.45214	2.34431	1.98574	1.54384	1.6371	2.1969	1.57761	1.44358	1.61066	2.0909	0.0256998	0.042185	1.3488e-09	1.11508e-07	5.66645e-07	2.86306e-05	8.31009e-09	1.88306e-09	3.25173e-10	Mus musculus Kruppel-like factor 2 (lung) (Klf2), mRNA	transcription regulation [0006355]
NM_008453	Mm.28787	2.10499	1.59956	2.28711	2.39564	2.81282	2.60219	2.74499	2.65212	2.73884	0.255033	0.193554	0.742389	0.907208	0.546159	0.182175	0.422576	0.756184	0.638542	1.84995	1.40601	1.54472	1.48843	2.26666	2.42002	2.32241	1.89593	2.10029	0.0177714	0.036603	2.63336e-07	1.62719e-05	1.96362e-05	5.32921e-06	2.96251e-07	1.88408e-05	1.07668e-07	Mus musculus Kruppel-like factor 3 (basic) (Klf3), mRNA	developmental processes [0007275]
NM_008465	Mm.6952	2.88332	3.40998	3.67993	3.45117	3.24316	3.61954	3.41802	3.50905	3.495	3.59686	3.82457	4.21374	4.32616	4.23852	4.40537	4.37786	4.04291	3.73178	-0.713539	-0.414585	-0.533804	-0.874988	-0.995363	-0.785828	-0.959842	-0.533866	-0.236782	1.71308e-05	0.0128959	0.0202424	1.11956e-05	1.69297e-06	1.35154e-06	3.08613e-07	0.00266965	0.513273	Mus musculus karyopherin (importin) alpha 1 (Kpna1), mRNA	NLS-bearing substrate-nucleus import [0006607]
NM_008471	Mm.1012	1.74205	1.94769	1.88172	1.59578	1.71994	2.07992	2.16324	1.96413	1.87983	0.497718	0.256717	0.0949663	-0.0999941	0.08248	0.0555143	0.0276723	0.0131147	-0.0770413	1.24433	1.69097	1.78675	1.69578	1.63746	2.02441	2.13556	1.95102	1.95687	0.022145	3.40774e-06	0.000433166	2.68166e-05	4.54989e-07	3.68989e-07	4.02391e-07	5.50081e-06	0.000678724	Mus musculus keratin complex 1, acidic, gene 19 (Krt1-19), mRNA	cytoskeleton organization and biogenesis [0007010]
NM_008475	Mm.4689	2.74565	2.99727	2.86925	2.35239	2.73577	3.05183	2.9373	2.65193	2.83902	0.610468	0.707091	0.789905	0.535762	0.401802	0.77645	0.634915	0.740174	0.820772	2.13519	2.29018	2.07935	1.81663	2.33396	2.27538	2.30239	1.91176	2.01825	4.16841e-07	7.53032e-07	0.00107985	0.00103143	1.75039e-06	6.98202e-07	6.25924e-06	5.72248e-05	9.90972e-05	Mus musculus keratin complex 2, basic, gene 4 (Krt2-4), mRNA	cytoskeleton organization and biogenesis [0007010]
NM_008477	Mm.3110	3.6297	4.13846	3.92706	3.51962	3.43698	4.32721	4.16667	3.72327	3.8611	3.72312	4.35135	4.32589	4.53705	4.81523	4.93248	5.18839	4.81644	4.25775	-0.0934239	-0.212883	-0.398829	-1.01743	-1.37825	-0.605277	-1.02172	-1.09317	-0.396647	0.677078	0.22906	0.202721	0.00100049	7.76457e-08	8.49878e-06	2.95369e-07	0.00211504	0.341244	Mus musculus kinectin 1 (Ktn1), mRNA	non-selective vesicle transport [0006899]
NM_008486	Mm.4487	0.473037	-0.00950531	0.345643	1.39069	1.08342	0.324312	0.19775	0.579045	0.888537	-0.304555	-0.428387	-0.367899	-0.502503	-0.398043	-0.255885	-0.214536	-0.211523	-0.464324	0.777592	0.418882	0.713542	1.89319	1.48147	0.580197	0.412287	0.790568	1.35286	0.0908778	0.0609578	0.0122188	7.32388e-09	6.7384e-05	0.0881838	0.192882	0.0286626	0.00674531	Mus musculus leucine arylaminopeptidase 1, intestinal (Lap1), mRNA	pathogenesis [0009405]
NM_008492	Mm.9745	1.65475	1.9395	2.24471	1.84418	1.86559	1.75727	2.03666	1.76241	1.44168	2.8281	2.54717	2.58601	2.37447	3.10257	2.71873	3.42018	2.84106	2.20299	-1.17335	-0.607671	-0.341305	-0.530287	-1.23697	-0.961455	-1.38352	-1.07865	-0.761313	3.56722e-07	0.00231106	0.092117	0.000712955	2.4126e-09	1.8821e-05	9.76457e-10	5.13611e-07	0.00297824	Mus musculus lactate dehydrogenase 2, B chain (Ldh2), mRNA	glycolysis [0006096]
NM_008495	Mm.43831	5.46781	5.07825	5.0031	5.51523	5.5944	4.6236	4.80006	5.14931	5.09544	6.23236	5.73402	5.65021	5.89306	5.61431	5.9444	5.79207	6.40325	6.74205	-0.764544	-0.655768	-0.647113	-0.377826	-0.0199089	-1.3208	-0.992002	-1.25394	-1.64661	8.25465e-07	0.000910384	0.0071882	0.0126223	0.920338	2.84737e-05	4.10428e-06	8.9398e-06	6.61325e-06	Mus musculus lectin, galactose binding, soluble 1 (Lgals1), mRNA	apoptosis [0006915]
NM_008500	Mm.12881	2.36637	2.31779	2.29626	2.28983	2.56369	2.42874	2.54212	2.37254	2.51382	0.989283	1.24437	1.3125	1.29139	1.73626	1.87311	1.69708	1.99808	1.84555	1.37709	1.07342	0.983759	0.998442	0.827426	0.555631	0.84504	0.374455	0.668274	7.88687e-07	2.01111e-05	0.000479219	1.9308e-07	0.000112608	2.13256e-05	1.32075e-06	0.058172	0.000127044	Mus musculus LIM homeobox protein 6 (Lhx6), mRNA	transcription regulation [0006355]
NM_008503	Mm.1129	2.58701	1.79576	1.88609	1.69508	2.52235	2.03128	1.89119	2.40426	3.02525	0.344311	0.59024	0.551483	0.445686	0.229147	-0.0816853	0.387859	0.3724	0.423274	2.24269	1.20552	1.33461	1.2494	2.2932	2.11296	1.50333	2.03186	2.60198	9.98137e-07	3.40676e-06	3.85708e-05	7.62857e-06	4.08059e-05	2.45999e-05	0.000187747	1.46634e-05	1.42416e-10	Mus musculus repeat family 3 gene (Llrep3), mRNA	protein biosynthesis [0006412]
NM_008505	Mm.29266	1.32267	0.781556	0.662459	1.67389	1.26561	1.7265	1.72826	1.19197	1.33031	1.20775	0.632247	0.420235	0.229313	0.628123	1.02461	0.982339	0.678041	0.464719	0.114918	0.149309	0.242224	1.44457	0.637487	0.701895	0.745918	0.513925	0.86559	0.491163	0.699939	0.393738	4.42183e-06	0.00903744	0.223348	0.275854	0.1957	0.00225975	Mus musculus LIM only 2 (Lmo2), mRNA	transcription factor [0003700]
NM_008520	Mm.21370	2.73847	2.52172	2.6508	2.55622	2.279	2.03802	2.01394	2.08818	2.26025	3.17205	2.74539	2.74803	2.7701	2.60428	2.69348	2.73212	2.85085	2.77718	-0.433579	-0.223669	-0.0972284	-0.213884	-0.325272	-0.65546	-0.718181	-0.762677	-0.516933	0.0146329	0.0722307	0.508444	0.160539	0.0477838	2.3623e-05	1.32096e-06	0.000138668	0.000109993	Mus musculus latent transforming growth factor beta binding protein 3 (Ltbp3), mRNA	cell adhesion [0007155]
NM_008523	Mm.1740	1.12603	1.04903	0.973413	0.43772	0.621453	0.538156	0.652946	0.794684	1.05588	-0.0979788	-0.237314	-0.33141	-0.261618	0.00953359	0.0110477	-0.178301	0.171538	0.272837	1.224	1.28635	1.30482	0.699338	0.611919	0.527108	0.831248	0.623146	0.783041	1.46302e-06	0.000412603	0.0003267	0.00212082	0.0289217	0.0329105	4.37582e-05	0.0105999	0.00486701	Mus musculus leukocyte tyrosine kinase (Ltk), mRNA	signal transduction [0007165]
NM_008536	Mm.856	2.66159	3.17815	3.04715	2.96864	2.55708	2.02247	2.75436	2.56147	2.08658	4.02173	3.58813	3.3158	3.12861	3.36629	3.50415	3.28268	3.1791	3.07248	-1.36014	-0.409979	-0.268653	-0.159977	-0.809208	-1.48168	-0.528318	-0.617631	-0.985896	1.05326e-07	0.101645	0.170163	0.263608	0.00627591	0.0184463	0.0037449	2.14006e-05	0.000264962	Mus musculus membrane component, surface marker 1 (M3s1), mRNA	N-linked glycosylation [0006487]
NM_008537	Mm.2787	1.86243	2.18395	2.33481	2.21715	2.19063	2.27545	2.27623	1.97675	1.76952	2.90859	2.86889	2.93073	2.94707	3.17852	3.03695	3.07757	3.14731	3.00474	-1.04616	-0.684947	-0.595917	-0.72992	-0.987885	-0.761497	-0.801341	-1.17057	-1.23522	1.29967e-06	0.000538479	0.0010094	1.08045e-05	1.88623e-07	1.30981e-05	0.000102517	3.90405e-05	7.05988e-06	Mus musculus alpha-methylacyl-Coenzyme A racemase (Macr1), mRNA	isoprenoid catabolism [0008300]
NM_008540	Mm.100399	2.37395	2.47591	1.98434	2.13431	1.71665	2.15579	1.84221	1.81241	2.00461	1.47277	1.17092	1.36147	1.55357	1.42915	1.55675	1.57806	1.61449	1.09004	0.901176	1.305	0.622863	0.580734	0.287504	0.599044	0.264149	0.197913	0.914565	3.65197e-06	3.36303e-07	0.0758535	0.00847265	0.172556	0.000346769	0.276654	0.329308	7.24354e-05	Mus musculus MAD homolog 4 (Drosophila) (Madh4), mRNA	common-partner SMAD protein phosphorylation [0007182]
NM_008548	Mm.1053	3.7413	3.75395	4.02869	3.59988	3.83471	3.46497	4.1261	3.9582	3.92761	4.90348	5.13565	4.98594	4.9718	5.05365	4.95289	5.14275	5.38974	5.12104	-1.16217	-1.3817	-0.957244	-1.37192	-1.21895	-1.48792	-1.01665	-1.43154	-1.19343	2.26391e-06	4.91853e-06	0.00117375	1.18084e-07	5.47609e-05	3.75598e-06	2.0813e-07	1.14593e-06	1.55187e-08	Mus musculus mannosidase 1, alpha (Man1a), mRNA	carbohydrate metabolism [0005975]
NM_008550	Mm.761	1.21439	1.28918	1.49572	1.76817	1.62403	1.56394	1.60157	1.77184	1.35242	2.05956	2.30616	2.60241	2.76149	2.49305	2.67472	2.50659	2.5584	2.52259	-0.845166	-1.01699	-1.10669	-0.993321	-0.869019	-1.11079	-0.905019	-0.786559	-1.17017	1.50948e-05	2.34903e-06	1.09874e-05	4.63107e-07	8.73673e-06	2.75691e-07	0.000304272	0.000221922	0.00222846	Mus musculus mannosidase 2, alpha B2 (Man2b2), mRNA	carbohydrate metabolism [0005975]
NM_008552	Mm.57182	4.12178	3.47077	3.40114	3.25175	3.89891	3.70656	3.86046	3.90611	4.22432	0.668366	0.245836	0.609759	0.727086	0.70712	0.5213	0.59888	0.89192	0.759782	3.45341	3.22493	2.79138	2.52467	3.19179	3.18526	3.26158	3.01419	3.46453	4.51662e-09	2.56126e-08	2.04145e-09	8.42992e-10	1.6433e-07	1.31025e-08	1.77806e-12	1.71457e-11	3.35467e-09	Mus musculus MAS1 oncogene (Mas1), mRNA	G-protein coupled receptor [0004930]
NM_008559	Mm.4983	2.16881	2.33673	2.05797	1.82321	2.33337	2.4072	2.02536	1.76199	2.2507	0.650152	0.317018	0.38921	0.526559	0.453758	0.293741	0.528723	0.519714	0.890796	1.51865	2.01971	1.66876	1.29665	1.87962	2.11346	1.49663	1.24228	1.35991	2.38721e-06	1.98771e-07	0.00174171	0.000566384	9.23046e-05	5.59709e-09	3.31977e-05	0.00052251	0.000105533	Mus musculus melanocortin 1 receptor (Mc1r), mRNA	G-protein coupled receptor protein signaling pathway [0007186]
NM_008560	Mm.41498	-0.236141	0.00777997	-0.213327	0.0300422	-0.19787	0.427023	-0.432079	-0.79473	-0.665403	0.361573	-0.0415113	0.17572	0.371836	0.770533	0.444185	0.140649	0.157795	1.15243	-0.597715	0.0492913	-0.389047	-0.341794	-0.968403	-0.017162	-0.572727	-0.952525	-1.81784	0.0714655	0.865398	0.159248	0.199326	0.00818572	0.942844	0.106676	0.000197116	3.84405e-06	Mus musculus melanocortin 2 receptor (Mc2r), mRNA	G-protein coupled receptor protein signaling pathway [0007186]
NM_008561	Mm.57183	3.09188	3.43238	3.30788	3.0022	3.40697	3.50215	3.33155	2.87101	3.05702	1.38655	1.63097	2.5331	2.32189	1.70664	1.65828	1.32959	1.93121	2.13843	1.70533	1.80141	0.77478	0.680317	1.70034	1.84386	2.00196	0.9398	0.91859	3.71375e-05	8.9273e-05	0.0149496	0.0188866	9.37941e-09	1.25168e-07	2.60976e-05	0.0351996	0.0026334	Mus musculus melanocortin 3 receptor (Mc3r), mRNA	biological_process unknown [0000004]
NM_008566	Mm.5048	2.12654	2.00698	2.27419	2.21838	2.25398	2.15318	1.91085	1.70625	2.10464	1.57744	0.910337	0.868273	0.650745	0.485603	0.446272	0.688971	0.681761	0.712441	0.549098	1.09664	1.40591	1.56763	1.76838	1.70691	1.22188	1.02449	1.3922	0.0018703	2.87727e-05	0.0019942	0.00144868	0.000467503	6.96804e-08	2.56456e-06	0.000335791	4.80487e-05	Mus musculus mini chromosome maintenance deficient 5 (S. cerevisiae) (Mcmd5), mRNA	transcription regulation [0006355]
NM_008585	Mm.5346	0.44346	0.170984	0.184422	0.398755	0.518743	0.385778	0.24009	0.414739	0.630859	0.629098	1.36889	2.56734	3.13565	1.07819	-0.0371884	1.43176	1.49881	0.102406	-0.185638	-1.1979	-2.38291	-2.73689	-0.559447	0.422966	-1.19167	-1.08407	0.528453	0.762045	0.0674313	0.00252894	1.30468e-06	0.210626	0.0955903	0.11579	0.101883	0.00589538	Mus musculus meprin 1 alpha (Mep1a), mRNA	proteolysis and peptidolysis [0006508]
NM_008590	Mm.1089	5.64918	4.98324	3.89521	3.36186	3.30987	2.11234	2.30197	2.05557	2.75051	5.81832	4.11355	3.10406	2.57113	1.82311	1.21897	0.923661	0.656495	2.46048	-0.169144	0.869696	0.791151	0.790734	1.48676	0.893371	1.37831	1.39907	0.290029	0.389086	4.92628e-05	0.00258869	0.00136406	0.0031357	0.000224208	4.66141e-08	2.57959e-05	0.734813	Mus musculus mesoderm specific transcript (Mest), mRNA	mesoderm development [0007498]
NM_008601	Mm.4978	1.6227	1.35703	0.916063	1.11179	1.79138	1.57488	1.46277	1.28571	1.60195	-0.0718317	0.156972	0.191094	0.111891	-0.0774796	-0.0962922	0.153075	0.0197402	-0.177742	1.69453	1.20006	0.724969	0.999895	1.86885	1.67117	1.3097	1.26597	1.77969	1.1755e-10	8.21735e-07	0.0155323	0.00537812	1.37936e-07	2.81443e-08	1.11249e-06	0.0129639	0.000204133	Mus musculus microphthalmia-associated transcription factor (Mitf), mRNA	transcription regulation [0006355]
NM_008602	Mm.6370	1.93627	2.03009	1.86942	1.67053	1.84948	2.0087	1.58103	2.13857	2.21899	2.55798	2.47491	2.61973	2.76291	2.74044	2.90566	2.79514	2.81976	2.75678	-0.621717	-0.444814	-0.750309	-1.09237	-0.890957	-0.896961	-1.2141	-0.681188	-0.537793	0.0259404	0.0247259	0.00290292	0.000258271	5.55577e-06	5.19256e-05	3.56421e-08	0.000176266	0.00208738	Mus musculus Msx-interacting-zinc finger (Miz1), mRNA	JAK-STAT cascade [0007259]
NM_008605	Mm.2055	1.57104	1.54435	1.62176	2.73631	2.34664	2.41661	1.90628	1.05971	1.68538	0.531607	0.512318	0.451273	0.381354	0.317459	0.304967	0.371487	0.481328	0.593904	1.03943	1.03203	1.17049	2.35495	2.02918	2.11165	1.5348	0.578385	1.09147	0.0464565	0.0261171	0.0184379	2.25328e-05	6.752e-07	1.5878e-08	0.00221819	0.264069	0.063171	Mus musculus macrophage metalloelastase (Mmel), mRNA	proteolysis and peptidolysis [0006508]
NM_008608	Mm.19945	3.96405	3.79178	3.64973	3.73719	4.0435	3.63082	3.67485	3.63588	3.80992	3.49217	2.89493	2.93497	2.97764	2.71762	2.9466	2.66201	3.06954	3.17042	0.471878	0.89685	0.71476	0.759551	1.32588	0.684221	1.01284	0.566336	0.639497	0.00626424	3.57711e-06	0.00606848	5.63185e-05	4.11595e-06	0.00113459	2.82846e-06	0.017888	1.80355e-05	Mus musculus matrix metalloproteinase 14 (membrane-inserted) (Mmp14), mRNA	proteolysis and peptidolysis [0006508]
NM_008609	Mm.7283	0.407037	0.481211	0.495497	0.722082	0.663161	0.426683	0.280498	0.025255	0.1125	1.71471	1.48049	1.43048	1.44627	1.57249	1.71389	1.67112	1.15794	0.948754	-1.30767	-0.999275	-0.934979	-0.724188	-0.909334	-1.2872	-1.39062	-1.13269	-0.836255	1.07127e-05	0.00113238	0.00367549	0.00220134	1.21137e-05	2.53632e-07	1.25489e-05	0.000117247	0.0492543	Mus musculus matrix metalloproteinase 15 (Mmp15), mRNA	protein modification [0006464]
NM_008611	Mm.16415	1.57381	1.25056	1.02307	0.798655	1.20698	1.4491	1.2979	1.65009	1.92994	0.101403	-0.0754042	-0.0293603	-0.307732	-0.0608902	0.245828	0.198815	0.240521	0.162904	1.47241	1.32597	1.05243	1.10639	1.26787	1.20327	1.09909	1.40957	1.76703	3.64175e-06	4.72042e-06	0.00108313	0.000149893	0.000240063	8.09897e-05	2.30872e-05	5.99984e-05	2.9682e-07	Mus musculus matrix metalloproteinase 8 (Mmp8), mRNA	proteolysis and peptidolysis [0006508]
NM_008614	Mm.3915	1.02035	1.27125	1.34532	1.34603	1.22134	0.751722	0.995032	1.38739	1.0185	1.91845	2.01393	2.04324	2.22231	1.85368	1.97456	1.62556	1.49711	1.50378	-0.898104	-0.742672	-0.697916	-0.876287	-0.632341	-1.22284	-0.630524	-0.109717	-0.485276	3.39648e-07	4.54391e-06	0.00425489	7.94668e-06	0.00144604	9.99933e-06	0.00619453	0.535667	0.108861	Mus musculus myelin-associated oligodendrocytic basic protein (Mobp), mRNA	neurogenesis [0007399]
NM_008615	Mm.148155	0.612031	0.628837	2.08756	2.50256	1.24484	2.48121	1.55812	1.84299	1.86023	0.924625	0.911643	2.31137	2.9932	3.21142	2.71601	2.87531	3.07324	2.96306	-0.312595	-0.282806	-0.223805	-0.490638	-1.96658	-0.234799	-1.31719	-1.23025	-1.10283	0.643488	0.686996	0.527593	0.110482	3.50453e-07	0.649926	0.016613	7.17852e-06	0.00100916	Mus musculus malic enzyme, supernatant (Mod1), mRNA	amino acid metabolism [0006520]
NM_008618	Mm.3156	4.04709	5.05773	4.80329	4.58257	4.13172	4.48185	4.50421	4.19445	4.09301	5.67734	5.01112	5.18126	5.3948	5.97253	5.69865	6.04195	5.40496	4.85397	-1.63026	0.0466082	-0.377965	-0.812229	-1.84081	-1.2168	-1.53774	-1.2105	-0.760967	5.03457e-06	0.750671	0.0705333	8.11631e-05	1.52979e-07	9.20197e-09	6.13534e-09	3.95957e-06	0.00613044	Mus musculus malate dehydrogenase, soluble (Mor2), mRNA	tricarboxylic acid cycle [0006099]
NM_008633	Mm.12625	4.61775	4.71205	4.7283	4.52849	4.56086	4.43779	4.42256	4.68508	4.80492	4.99581	5.01811	4.98128	4.96997	4.90082	4.9766	5.10511	5.05072	4.7396	-0.378067	-0.306057	-0.252978	-0.441471	-0.339968	-0.538811	-0.68255	-0.36564	0.0653251	0.00121516	0.0144214	0.177213	0.00891493	0.00683245	0.00178095	1.57979e-06	0.0262553	0.736043	Mus musculus microtubule-associated protein 4 (Mtap4), mRNA	microtubule stabilization [0007026]
NM_008640	Mm.30071	3.32713	3.51314	3.28305	3.90065	3.30269	3.40681	3.24089	3.64857	3.31595	4.69568	4.06898	4.06859	4.31294	4.43916	4.50667	4.44168	4.0798	3.98687	-1.36856	-0.555843	-0.785543	-0.412283	-1.13646	-1.09986	-1.20079	-0.431232	-0.670924	0.000274954	0.000410675	0.000359589	0.0228234	8.36709e-06	2.89876e-07	2.60863e-10	0.024334	3.35932e-05	Mus musculus lysosomal-associated protein transmembrane 4A (Laptm4a), mRNA	developmental processes [0007275]
NM_008641	Mm.9287	2.50733	2.68219	2.86045	2.93655	2.91612	2.51749	2.32323	2.58158	2.86599	3.0396	2.91304	2.96834	2.99167	3.13768	3.42325	3.39627	3.19187	2.87971	-0.532269	-0.230857	-0.107888	-0.0551248	-0.221556	-0.905766	-1.07304	-0.610294	-0.0137193	0.00688987	0.273912	0.70745	0.710001	0.245147	5.84546e-06	0.000200782	0.00267965	0.964689	Mus musculus microtubule associated testis specific serine/threonine protein kinase (Mtssk), mRNA	cell cycle [0007049]
NM_008645	Mm.1311	4.28097	3.7445	3.75591	3.35088	3.83926	3.87566	4.09607	4.12723	4.41389	1.59661	1.0384	1.11659	1.24157	1.03534	1.2929	1.61132	1.55605	1.46237	2.68436	2.70609	2.63932	2.10931	2.80392	2.58277	2.48475	2.57117	2.95152	7.60946e-08	5.18789e-08	7.78135e-09	1.35649e-08	1.03862e-05	1.34885e-05	2.3401e-11	1.14925e-11	1.77513e-11	Mus musculus murinoglobulin 1 (Mug1), mRNA	inflammatory response [0006954]
NM_008668	Mm.6549	2.18378	2.33652	2.92666	3.03041	3.36151	3.07497	2.88838	2.94871	3.05374	0.642712	0.32055	0.763385	0.600699	0.342924	0.749201	0.773951	0.919012	1.32602	1.54107	2.01597	2.16328	2.42971	3.01858	2.32576	2.11443	2.0297	1.72772	0.0664744	0.02147	1.70008e-07	4.75431e-07	6.73307e-07	7.30599e-07	3.26069e-06	7.23947e-05	1.32887e-07	Mus musculus Ngfi-A binding protein 2 (Nab2), mRNA	cell proliferation [0008283]
NM_008672	Mm.2831	2.17613	2.40862	2.40048	2.22251	1.72464	2.14709	2.24688	2.09266	1.89713	2.97383	2.56271	2.73564	2.84258	2.38694	2.07426	2.28026	2.37258	2.37203	-0.797698	-0.15409	-0.335156	-0.620072	-0.6623	0.0728249	-0.0333851	-0.279926	-0.474896	2.84347e-06	0.312532	0.259699	0.0359653	0.0211629	0.780152	0.850438	0.179071	0.0217122	Mus musculus nucleosome assembly protein 1-like 4 (Nap1l4), mRNA	nucleosome assembly [0006334]
NM_008673	Mm.14125	0.568164	-0.0894438	-0.201042	0.301425	0.482004	0.220281	0.131047	0.191056	0.78746	1.76115	1.74587	2.14832	2.37457	1.67896	2.01003	2.36917	2.4215	2.30144	-1.19298	-1.83531	-2.34936	-2.07315	-1.19696	-1.78975	-2.23813	-2.23044	-1.51398	1.08002e-05	3.41598e-06	4.83848e-07	4.68828e-06	0.00260684	7.92441e-05	6.2666e-08	4.05505e-06	0.000194009	Mus musculus N-acetyl transferase 1, liver, blood (Nat1), mRNA	metabolism [0008152]
NM_008676	Mm.784	1.50744	1.74157	2.67272	2.22463	2.22627	1.4519	1.87856	2.32737	2.03589	0.476194	0.220661	0.548455	0.24225	0.204982	0.381273	0.53506	0.304424	0.263617	1.03125	1.52091	2.12427	1.98238	2.02129	1.07062	1.3435	2.02294	1.77227	0.132256	0.040602	5.10153e-08	1.47083e-06	0.000436428	0.0211811	0.0288933	1.91383e-05	2.71391e-05	Mus musculus next to the Brca1 (Nbr1), mRNA	defense response [0006952]
NM_008681	Mm.30837	1.60768	2.05247	2.04991	1.90256	1.73708	1.88018	1.5941	1.67559	1.66721	2.24567	2.23672	2.14444	1.77936	2.31236	2.33925	2.2579	2.27889	2.31172	-0.637995	-0.184248	-0.0945295	0.123203	-0.575286	-0.459069	-0.663795	-0.603298	-0.644506	6.07821e-05	0.172153	0.45745	0.155181	0.000718713	0.000274671	2.69913e-06	7.2247e-05	1.034e-05	Mus musculus N-myc downstream regulated-like (Ndrl), mRNA	biotin metabolism [0006768]
NM_008687	Mm.4025	2.75546	2.83193	2.86445	2.73127	2.27425	2.43701	2.55324	2.77908	2.64369	2.73497	2.79897	3.25057	3.44761	3.43041	3.65756	3.62272	3.1733	2.99651	0.0204843	0.0329649	-0.38612	-0.716342	-1.15615	-1.22054	-1.06947	-0.394229	-0.352812	0.932657	0.913869	0.0047775	7.41011e-07	3.01823e-07	5.10458e-08	3.35065e-07	0.00334759	0.00330742	Mus musculus nuclear factor I/B (Nfib), mRNA	DNA replication [0006260]
NM_008691	Mm.142140	1.00276	1.25434	1.2584	0.851679	1.21952	1.5252	1.54146	0.982086	1.02177	-0.0408412	0.230568	-0.0102777	0.81375	0.672498	-0.212227	0.359716	0.494684	-0.294184	1.0436	1.02377	1.26868	0.0379292	0.547026	1.73742	1.18175	0.487402	1.31595	0.0156034	0.00730421	0.000934323	0.939241	0.142776	4.42749e-07	0.0370688	0.313463	3.64852e-06	Mus musculus neurofilament, medium polypeptide (Nfm), mRNA	cytoskeleton organization and biogenesis [0007010]
NM_008698	Mm.16958	4.82834	3.88942	4.09981	4.23532	4.91154	4.21126	4.34312	4.66955	5.04329	-0.387336	-0.508422	0.506312	0.268553	0.483959	0.579912	0.553849	0.635674	0.550299	5.21567	4.39784	3.59349	3.96676	4.42758	3.63134	3.78927	4.03387	4.49299	6.52163e-07	3.69988e-06	3.49559e-09	1.08692e-11	2.05238e-14	6.48173e-09	7.85213e-09	2.7869e-09	3.69483e-12	Mus musculus 4-nitrophenylphosphatase domain and non-neuronal SNAP25-like protein homolog 1 (C. elegans) (Nipsnap1), mRNA	carbohydrate metabolism [0005975]
NM_008700	Mm.41974	1.21213	1.44935	1.25052	1.43276	1.35468	1.37508	1.29591	1.60129	1.55304	1.71301	1.62048	2.17152	1.94598	2.1936	2.52306	2.53652	2.33203	1.93856	-0.500873	-0.171135	-0.920996	-0.513216	-0.838923	-1.14798	-1.24061	-0.730736	-0.385519	0.00601496	0.294647	0.0081189	0.13943	0.0411103	0.0101722	1.05972e-06	0.000746981	0.0241544	Mus musculus NK2 transcription factor related, locus 5 (Drosophila) (Nkx2-5), mRNA	transcription regulation [0006355]
NM_008708	Mm.10298	0.829716	1.12278	0.866348	0.942114	0.778122	0.843424	0.929482	0.499171	0.219616	1.97614	1.73424	1.54874	1.96892	2.00649	2.19584	2.29859	1.73336	1.41532	-1.14642	-0.611462	-0.682388	-1.0268	-1.22836	-1.35241	-1.36911	-1.23419	-1.1957	2.13942e-06	6.49492e-05	0.050704	5.79736e-05	5.82994e-05	4.50054e-05	1.98422e-05	0.000183318	0.00613859	Mus musculus N-myristoyltransferase 2 (Nmt2), mRNA	protein modification [0006464]
NM_008710	Mm.3842	-0.0470013	-0.196425	0.437455	-0.116857	0.00679704	-0.0499385	0.438468	0.603519	0.41501	-0.418349	-0.282436	-0.400588	-0.609131	-0.254414	-0.140916	-0.239757	-0.612706	-0.535218	0.371348	0.0860104	0.838043	0.492274	0.261212	0.090978	0.678225	1.21623	0.950228	0.0484443	0.764086	0.0137997	0.00857004	0.400911	0.746566	5.50353e-06	1.35839e-05	0.0168905	Mus musculus nicotinamide nucleotide transhydrogenase (Nnt), mRNA	serine biosynthesis [0006564]
NM_008714	Mm.31255	2.64348	2.64131	2.4844	2.60018	2.80862	2.6975	2.51682	2.51633	2.7791	1.25239	1.07934	1.28076	1.45375	1.23604	1.53675	1.30321	1.60517	1.57329	1.39109	1.56197	1.20364	1.14643	1.57258	1.16075	1.2136	0.911165	1.20581	3.34091e-07	1.96856e-09	0.000162662	1.03195e-08	2.71597e-07	1.56002e-06	4.89848e-06	0.000653009	5.69647e-08	Mus musculus Notch gene homolog 1, (Drosophila) (Notch1), mRNA	histogenesis and organogenesis [0007397]
NM_008715	Mm.4173	1.65231	1.47609	1.80074	1.68489	1.99463	1.42204	1.86099	1.63648	1.80521	2.77761	2.88966	2.77559	2.74282	3.05963	3.01881	2.99696	3.14936	2.91622	-1.1253	-1.41357	-0.974848	-1.05793	-1.065	-1.59676	-1.13596	-1.51288	-1.11101	0.0189636	0.00757987	1.66927e-05	8.02159e-05	0.000402705	9.47121e-09	5.58783e-06	2.96106e-06	9.00981e-06	Mus musculus Notch2-like (Notch2l), mRNA	cell growth and/or maintenance [0008151]
NM_008717	Mm.4503	5.54171	5.06678	5.10817	4.8052	5.60321	5.04241	5.26569	5.20795	5.51014	0.705467	1.00192	0.897621	0.819328	0.44022	0.539193	0.877151	1.0327	1.07723	4.83625	4.06486	4.21055	3.98587	5.16299	4.50321	4.38854	4.17525	4.43291	4.87876e-15	1.24338e-10	5.67231e-13	2.78732e-11	1.2579e-13	6.8587e-12	1.84707e-13	1.21912e-12	3.4523e-15	Mus musculus nuclear protein 220 (Np220), mRNA	mRNA splicing [0006371]
NM_008720	Mm.3484	-0.162203	0.138368	1.17698	1.78952	0.889845	0.549955	0.0505128	0.840035	0.565703	-0.018206	-0.472822	0.907007	1.37913	1.71029	2.25179	2.20566	1.43586	1.22663	-0.143997	0.61119	0.269975	0.410393	-0.820447	-1.70183	-2.15514	-0.595829	-0.660925	0.834666	0.372473	0.326224	0.0284191	0.0410078	0.000362659	5.49044e-06	0.0303204	0.0448386	Mus musculus Niemann Pick type C1 (Npc1), mRNA	signal transduction [0007165]
NM_008722	Mm.6343	3.40654	3.79073	3.67983	3.86413	3.39878	3.55883	3.48106	3.62465	3.38395	4.42064	3.94201	4.112	4.33805	4.32529	4.60398	4.51139	3.97676	3.8288	-1.01411	-0.151272	-0.432167	-0.473918	-0.926515	-1.04516	-1.03033	-0.35211	-0.44485	0.00246976	0.315483	0.0407343	0.0302694	0.00123724	2.33166e-05	7.40143e-08	0.0820774	0.109842	Mus musculus nucleophosmin 1 (Npm1), mRNA	transcription regulation [0006355]
NM_008726	Mm.2740	0.584173	0.726182	0.902733	0.722712	0.668981	1.09869	1.25777	0.911483	0.644723	1.54096	0.910054	1.10405	1.3891	1.56656	1.44652	1.21079	1.87081	2.77362	-0.956783	-0.183873	-0.201312	-0.666386	-0.897578	-0.347828	0.0469779	-0.959326	-2.1289	5.09016e-05	0.393152	0.430159	0.0163412	0.000666336	0.231639	0.823243	4.96907e-05	1.86348e-08	Mus musculus natriuretic peptide precursor type B (Nppb), mRNA	cell growth and/or maintenance [0008151]
NM_008734	Mm.6213	1.79979	1.8169	1.92989	1.33794	1.86756	1.2227	1.60227	1.8178	2.0088	-0.346935	-0.0703356	-0.412313	-0.636968	-0.283286	-0.214162	-0.294254	-0.299382	-0.373854	2.14672	1.88724	2.34221	1.97491	2.15085	1.43687	1.89653	2.11719	2.38266	1.36909e-06	4.32908e-09	1.86956e-08	5.7963e-06	2.93893e-06	7.15793e-05	1.6994e-07	1.58982e-05	1.53826e-08	Mus musculus neuregulin 3 (Nrg3), mRNA	signal transduction [0007165]
NM_008737	Mm.27448	1.25168	1.0427	1.16924	1.14951	1.45139	1.44507	1.4141	1.46524	1.5875	0.400324	-0.0358626	0.152634	0.260964	0.538608	0.0418064	-0.0476519	0.14015	0.105176	0.851358	1.07856	1.01661	0.888545	0.912784	1.40327	1.46175	1.32508	1.48232	0.0234915	0.0181686	0.00292395	0.00027517	0.0017275	0.000168526	1.33045e-06	6.01116e-07	1.84433e-06	Mus musculus neuropilin (Nrp), mRNA	cell adhesion [0007155]
NM_008745	Mm.3993	1.54265	1.40809	1.46916	1.7273	0.849997	1.0663	1.50324	1.02635	1.1297	2.02536	1.44086	1.77329	1.82912	1.80288	2.0069	1.27625	1.54507	2.73188	-0.482711	-0.0327704	-0.304136	-0.101829	-0.95288	-0.940601	0.226988	-0.518711	-1.60218	0.083035	0.898444	0.427242	0.678774	0.0224221	0.053319	0.346518	0.0524955	2.55057e-06	Mus musculus neurotrophic tyrosine kinase, receptor, type 2 (Ntrk2), mRNA	neurogenesis [0007399]
NM_008746	Mm.20467	3.04262	2.2292	2.19648	2.38901	3.37886	2.09092	1.99201	3.11177	3.5979	-0.00202234	-0.0131122	-0.0515275	0.186509	-0.0535386	0.116538	0.0636639	0.284111	0.0991604	3.04465	2.24231	2.24801	2.20251	3.4324	1.97438	1.92834	2.82766	3.49874	1.2955e-05	1.40137e-05	1.50615e-06	1.91626e-06	1.4127e-12	0.0035268	0.00211633	6.01451e-08	7.80276e-13	Mus musculus neurotrophic tyrosine kinase, receptor, type 3 (Ntrk3), mRNA	signal transduction [0007165]
NM_008750	Mm.27915	2.40239	3.03621	3.17437	3.11022	2.93431	2.93847	3.02989	2.81742	2.89231	3.77314	3.75252	3.70454	3.85186	4.01446	4.07518	4.24052	4.08225	3.75024	-1.37074	-0.716314	-0.530171	-0.741641	-1.08015	-1.1367	-1.21063	-1.26483	-0.857936	0.00237021	0.0137049	0.0157806	1.62602e-05	1.39442e-06	7.37425e-08	3.39882e-08	9.36816e-10	0.000542681	Mus musculus nucleoredoxin (Nxn), mRNA	electron transport [0006118]
NM_008753	Mm.683	3.62913	4.11765	4.00243	4.22296	3.66016	3.6566	3.6804	4.08137	3.52245	5.03184	4.88591	4.73155	5.01868	4.48897	4.90065	4.83417	4.6832	4.30214	-1.40271	-0.768263	-0.72912	-0.795722	-0.82881	-1.24405	-1.15377	-0.601828	-0.779694	1.24491e-07	2.59895e-07	0.00073983	9.86803e-06	2.51805e-05	1.03693e-06	8.51044e-08	4.71913e-05	0.00107455	Mus musculus ornithine decarboxylase antizyme (Oaz1), mRNA	polyamine metabolism [0006595]
NM_008756	Mm.4807	2.45075	1.25783	1.90721	2.31343	2.9484	1.48025	1.36715	2.73475	3.36345	0.0775331	0.10444	0.734217	0.863177	0.0903356	-0.198454	0.199871	-0.0369242	-0.121712	2.37321	1.15339	1.173	1.45025	2.85807	1.67871	1.16728	2.77167	3.48516	0.0180367	0.132922	0.0116957	0.000778061	9.20484e-06	0.0305414	0.104536	3.66371e-05	4.15094e-08	Mus musculus occludin (Ocln), mRNA	motor [0003774]
NM_008759	Mm.142724	1.91362	2.03286	2.10665	1.71984	2.04117	2.27658	2.29608	2.05229	2.23984	0.57615	0.289176	0.464958	0.411472	0.293572	0.207792	0.362911	0.658065	0.706089	1.33747	1.74368	1.64169	1.30837	1.7476	2.06879	1.93317	1.39423	1.53375	0.00100754	5.3527e-05	1.11853e-05	3.2981e-05	0.000173609	5.34593e-06	4.0987e-09	1.38003e-05	9.72743e-06	Mus musculus OG9 homeobox gene (Og9x), mRNA	transcription regulation [0006355]
NM_008760	Mm.4258	3.69976	2.67914	2.98408	3.24596	3.75544	3.42137	3.53415	3.77541	4.05452	0.675695	0.20147	0.294666	0.533331	0.597092	0.666763	0.257934	0.610701	0.489601	3.02407	2.47767	2.68941	2.71263	3.15835	2.75461	3.27621	3.16471	3.56492	4.05504e-07	0.00012748	1.73238e-07	1.10966e-08	1.41938e-08	7.6251e-07	5.85243e-10	9.37576e-10	1.51648e-08	Mus musculus osteoglycin (Ogn), mRNA	pregnancy [0007565]
NM_008761	Mm.1870	1.79946	1.83297	2.59626	3.5314	3.31016	2.31774	2.70471	2.82066	2.84176	1.70004	1.63729	1.66492	1.58199	1.62541	1.4002	1.331	1.88429	1.84656	0.0994218	0.19568	0.931341	1.94941	1.68474	0.917542	1.37371	0.936369	0.995203	0.624424	0.0951114	0.000181954	6.14935e-11	8.02958e-06	1.61578e-05	3.92772e-07	3.29786e-05	3.20436e-06	Mus musculus FXYD domain-containing ion transport regulator 5 (Fxyd5), mRNA	ion transport [0006811]
NM_008765	Mm.3411	2.09976	2.06924	1.78453	1.76236	1.73756	1.91934	2.03623	1.83152	1.7273	1.37714	1.33839	0.867236	1.02765	1.05736	0.825465	1.00164	1.09867	1.1315	0.722625	0.730854	0.917298	0.734713	0.680205	1.09387	1.03458	0.732847	0.595802	2.09963e-05	0.0118509	0.000132254	0.00033932	0.00112148	2.43574e-05	1.0581e-06	6.68208e-06	0.00339574	Mus musculus origin recognition complex, subunit 2 homolog (S. cerevisiae) (Orc2), mRNA	DNA replication [0006260]
NM_008768	Mm.4777	-0.403892	0.0146882	1.50134	2.59444	0.593744	2.14416	1.41754	0.693328	0.426923	0.487127	0.360156	1.9499	2.47146	2.82664	3.08174	1.46019	1.98639	3.61878	-0.89102	-0.345468	-0.448568	0.122985	-2.23289	-0.937577	-0.0426481	-1.29306	-3.19186	0.111276	0.519681	0.309765	0.696978	4.3413e-06	0.0948194	0.928735	0.0015842	3.55287e-06	Mus musculus orosomucoid 1 (Orm1), mRNA	acute-phase response [0006953]
NM_008774	Mm.2642	2.42416	2.90449	2.82136	3.03683	2.50571	2.25888	2.30903	2.49918	2.41821	3.21087	2.7318	3.07068	3.36878	3.14502	3.32002	3.24042	3.16632	3.1323	-0.786712	0.172693	-0.249323	-0.331952	-0.639311	-1.06114	-0.931395	-0.667136	-0.714099	0.0141507	0.380164	0.231465	0.000115472	0.0120497	1.18746e-07	4.38169e-08	3.50955e-07	9.23957e-06	Mus musculus poly A binding protein, cytoplasmic 1 (Pabpc1), mRNA	mRNA processing [0006397]
NM_008776	Mm.597	5.79812	5.21499	5.22996	4.94507	5.76708	5.17698	5.3151	5.26692	5.60156	1.91313	1.25757	1.00692	0.892336	0.96666	1.26745	1.01443	0.834335	1.46378	3.885	3.95742	4.22304	4.05274	4.80042	3.90953	4.30067	4.43258	4.13777	3.54857e-14	5.26802e-12	2.56166e-13	5.45478e-15	1.68446e-13	1.23151e-14	1.45504e-13	5.91302e-12	3.40427e-09	Mus musculus platelet-activating factor acetylhydrolase, isoform 1b, alpha1 subunit (Pafah1b3), mRNA	membrane lipid metabolism [0006643]
NM_008781	Mm.1371	1.16091	1.14808	0.914724	0.584303	0.931958	1.2015	1.42332	0.923705	1.05072	0.125242	-0.0507948	-0.278998	-0.0832961	-0.00352781	-0.0641539	-0.101325	0.311469	0.164613	1.03567	1.19888	1.19372	0.6676	0.935486	1.26566	1.52465	0.612236	0.886103	0.000638595	7.67433e-05	0.00127383	0.0365793	0.00512736	0.000219956	7.14767e-07	0.168722	0.0519786	Mus musculus paired box gene 3 (Pax3), mRNA	transcription regulation [0006355]
NM_008786	Mm.25293	2.10454	2.5353	2.35648	2.45097	1.79285	1.99592	1.72645	1.97502	1.74	3.11463	2.85003	2.66107	2.80744	2.61639	2.7389	2.75665	2.44715	2.42951	-1.01009	-0.314734	-0.304592	-0.356475	-0.823544	-0.742983	-1.0302	-0.472138	-0.689513	0.000484233	0.0296705	0.0387981	0.0385062	0.000270369	0.00113256	4.42803e-08	0.0048451	0.0015293	Mus musculus protein-L-isoaspartate (D-aspartate) O-methyltransferase 1 (Pcmt1), mRNA	protein methylation [0006479]
NM_008794	Mm.3255	2.94276	2.86978	2.62993	2.70278	3.18421	2.99521	2.62589	2.54565	2.97284	1.55072	1.05189	1.17935	0.90127	0.994155	1.18422	1.0392	0.589002	0.719695	1.39204	1.81789	1.45058	1.80152	2.19006	1.81099	1.58669	1.95665	2.25315	6.73961e-07	8.76015e-07	6.00941e-07	1.31709e-07	5.04002e-07	5.70255e-10	1.6828e-07	5.35323e-07	2.02869e-06	Mus musculus proprotein convertase subtilisin/kexin type 7 (Pcsk7), mRNA	proteolysis and peptidolysis [0006508]
NM_008797	Mm.1845	1.38117	1.30871	2.63459	3.36288	1.83902	3.06131	2.18208	2.16961	2.32431	2.41793	1.95222	2.9346	3.2728	3.31413	3.43981	3.10592	3.14696	3.59615	-1.03676	-0.643514	-0.300011	0.0900842	-1.47511	-0.378507	-0.923842	-0.977351	-1.27184	3.66405e-05	0.000704741	0.11393	0.748066	1.09565e-06	0.189395	0.00330696	3.06564e-05	8.59955e-06	Mus musculus pyruvate decarboxylase (Pcx), mRNA	biotin metabolism [0006768]
NM_008799	Mm.323	1.65769	2.04146	2.34292	2.48167	2.10792	2.30195	2.14375	2.25538	1.98043	2.51373	2.04535	2.64588	2.80945	2.91887	3.00483	2.99736	2.96808	3.1199	-0.856044	-0.00389508	-0.302962	-0.327788	-0.810942	-0.702887	-0.853601	-0.712709	-1.13947	0.00975418	0.990894	0.169424	0.0473328	0.0072644	0.00278031	7.56362e-08	2.22347e-05	8.22481e-06	Mus musculus programmed cell death 2 (Pdcd2), mRNA	transcription regulation [0006355]
NM_008802	Mm.5034	1.16227	1.28878	1.41288	1.35586	1.7955	1.88865	1.59092	1.7074	1.84451	0.27355	0.58432	0.171172	0.408478	0.72708	0.97323	0.813216	0.639811	0.187817	0.88872	0.704463	1.24171	0.947387	1.06842	0.915419	0.777709	1.06759	1.65669	0.0219731	0.0305881	0.000154331	0.00456594	0.000182409	0.000214853	0.00128017	1.49269e-05	9.00577e-07	Mus musculus phosphodiesterase 7A (Pde7a), mRNA	olfaction [0007608]
NM_008808	Mm.2675	1.87793	1.47472	1.7992	1.88162	2.01443	1.64236	1.75705	2.154	1.91627	2.14534	2.10075	2.07704	2.21326	2.07585	2.53857	2.25666	2.61448	1.99102	-0.267404	-0.626032	-0.277842	-0.331642	-0.0614226	-0.896217	-0.499607	-0.46048	-0.0747579	0.0164899	0.000317412	0.114669	0.0884083	0.62188	1.9926e-06	0.00236909	0.00522156	0.599659	Mus musculus platelet derived growth factor, alpha (Pdgfa), mRNA	cell surface receptor linked signal transduction [0007166]
NM_008811	Mm.4223	2.08918	2.01488	2.27964	2.76015	2.31599	2.07783	2.20171	2.10799	2.18714	1.76828	1.43644	1.64575	1.80087	1.7063	1.73986	1.6394	2.27132	2.59248	0.320904	0.578446	0.633887	0.959283	0.609685	0.337967	0.562307	-0.16333	-0.405336	0.0136721	0.00527708	0.00119671	1.00543e-08	0.00322927	0.0048863	0.000334972	0.656928	0.0762178	Mus musculus pyruvate dehydrogenase E1alpha-like (Pdhal), mRNA	glycolysis [0006096]
NM_008820	Mm.69751	0.435719	0.904513	1.35954	0.622728	0.0941844	0.618868	0.988895	0.824358	0.346414	1.91905	1.88556	2.1358	2.50387	2.2806	1.94854	2.04393	2.36727	2.27815	-1.48334	-0.981047	-0.776257	-1.88115	-2.18641	-1.32967	-1.05504	-1.54291	-1.93173	9.23762e-07	0.00558636	0.0115647	2.95312e-05	7.99591e-11	8.35846e-06	0.00168423	4.18392e-05	1.25712e-06	Mus musculus peptidase 4 (Pep4), mRNA	amino acid metabolism [0006520]
NM_008822	Mm.2440	1.80395	2.40062	2.54687	2.61154	2.06866	2.44586	2.24494	2.43147	2.46394	2.55345	2.40174	2.65594	3.16979	3.36462	3.23197	3.40566	3.21089	3.01816	-0.7495	-0.00112018	-0.109069	-0.558245	-1.29596	-0.78611	-1.16072	-0.779415	-0.554218	1.94479e-07	0.993827	0.703201	0.0348146	1.35695e-07	0.00424739	1.98526e-05	0.000131905	7.89778e-05	Mus musculus peroxisome biogenesis factor 7 (Pex7), mRNA	intracellular protein traffic [0006886]
NM_008828	Mm.188	4.7274	5.49568	5.59812	5.58072	4.68972	4.7649	4.76395	5.17302	5.02557	5.74903	5.61438	5.65753	5.95689	5.73444	5.90798	5.80838	5.30243	5.40381	-1.02163	-0.118697	-0.0594193	-0.37617	-1.04472	-1.14309	-1.04442	-0.129412	-0.378233	0.000474736	0.447944	0.720421	0.0459003	1.32944e-05	1.32165e-07	6.87363e-09	0.384781	0.175246	Mus musculus phosphoglycerate kinase 1 (Pgk1), mRNA	glycolysis [0006096]
NM_008831	Mm.2355	2.00514	2.22103	2.43255	2.36047	2.25586	2.11468	2.16338	2.24887	2.30714	2.63871	2.63025	2.80956	2.84167	3.06241	3.19963	3.29195	3.17853	2.98799	-0.633566	-0.409217	-0.377007	-0.481206	-0.806547	-1.08495	-1.12858	-0.929657	-0.680851	0.0134785	0.0557423	0.0794002	0.0128401	0.000281884	3.52651e-07	2.79139e-09	5.66184e-05	0.00410654	Mus musculus prohibitin (Phb), mRNA	negative control of cell proliferation [0008285]
NM_008834	Mm.5026	3.6937	2.82328	2.81519	2.96255	3.68415	2.90528	2.65042	3.11426	3.74458	-0.115968	0.120028	0.228075	0.219883	0.381269	-0.179389	-0.0490113	0.220117	0.019153	3.80966	2.70325	2.58712	2.74267	3.30289	3.08467	2.69943	2.89414	3.72543	2.39959e-10	9.54425e-09	1.80752e-08	4.93092e-08	1.09036e-07	1.499e-06	1.82667e-07	7.40023e-06	1.68002e-07	Mus musculus per-hexamer repeat gene 3 (Phxr3), mRNA	biological_process unknown [0000004]
NM_008837	Mm.179650	1.42813	1.17833	1.24571	1.39078	1.46487	1.28873	1.17306	1.34023	1.6346	0.454076	0.179898	0.411714	0.554901	0.860453	1.46633	1.44643	0.700141	0.151935	0.974055	0.998429	0.834001	0.835881	0.604416	-0.177599	-0.27337	0.640088	1.48267	2.93034e-05	2.78006e-05	0.00339959	0.011221	0.0446504	0.440664	0.298044	0.0611553	2.38325e-07	Mus musculus protein that interacts with C kinase 1 (Pick1), mRNA	signal transduction [0007165]
NM_008841	Mm.12945	1.88348	2.20757	2.40836	2.20549	1.98344	2.26849	2.43545	2.20185	1.8266	2.5659	2.40112	2.619	2.71966	2.5963	2.39046	2.53617	2.91948	2.86376	-0.682428	-0.193553	-0.210637	-0.514178	-0.612863	-0.12197	-0.100715	-0.71763	-1.03716	7.77202e-07	0.230495	0.246759	0.0100683	4.00409e-05	0.201687	0.533993	0.00519933	0.000153748	Mus musculus phosphatidylinositol 3-kinase, regulartory subunit, polypeptide 2 (p85 beta) (Pik3r2), mRNA	cell growth and/or maintenance [0008151]
NM_008844	Mm.29836	4.37764	3.95125	3.95406	3.94828	4.50984	4.10208	3.95977	4.24318	4.5865	2.12419	2.10879	2.31367	2.26079	2.32414	2.74969	2.61912	2.6624	2.66333	2.25345	1.84247	1.64039	1.68749	2.18569	1.35239	1.34065	1.58079	1.92317	4.34412e-08	1.41368e-07	1.92202e-07	0.00336939	0.00054253	7.7378e-07	7.7955e-06	6.23987e-06	2.44407e-12	Mus musculus phosphatidylinositol-4-phosphate 5-kinase, type 1 gamma (Pip5k1c), mRNA	signal transduction [0007165]
NM_008845	Mm.8771	1.87696	1.67344	1.11453	1.3667	1.61868	1.51397	1.35084	0.964264	1.14011	2.19478	1.72197	1.73163	1.92581	1.8829	2.04208	2.13775	2.18808	2.31251	-0.317824	-0.0485306	-0.617097	-0.559107	-0.264219	-0.528105	-0.786912	-1.22382	-1.17239	0.0227186	0.755716	0.177847	0.16183	0.26785	0.00247084	5.00407e-06	0.0251651	0.0352728	Mus musculus phosphatidylinositol-4-phosphate 5-kinase, type II, alpha (Pip5k2a), mRNA	protein folding [0006457]
NM_008847	Mm.3191	3.67421	3.08504	2.81607	2.92207	3.63509	2.9577	3.01363	3.40343	3.77004	1.23026	1.54503	1.83936	1.71522	1.3938	1.92787	2.1609	0.865166	0.484884	2.44395	1.54001	0.976705	1.20685	2.24129	1.02982	0.852738	2.53827	3.28515	2.05555e-06	0.000926363	0.00218682	0.000189188	2.44732e-07	0.0012746	0.115084	0.00308022	0.000388162	Mus musculus phosphatidylinositol-4-phosphate 5-kinase, type 1 beta (Pip5k1b), mRNA	signal transduction [0007165]
NM_008850	Mm.3128	2.18536	2.89468	2.97415	2.81135	2.4868	2.19519	2.33102	2.64114	2.41845	2.96065	3.22662	3.0788	3.29943	3.11853	3.09692	3.14764	3.11975	3.02964	-0.775286	-0.331938	-0.104651	-0.488074	-0.631726	-0.901728	-0.816614	-0.478608	-0.611185	9.16015e-09	0.0303144	0.59491	0.0114061	7.05464e-05	6.75284e-05	0.000301671	0.0128804	0.0012584	Mus musculus phosphatidylinositol transfer protein (Pitpn), mRNA	transport [0006810]
NM_008856	Mm.8040	1.25631	1.37959	1.5917	1.77827	1.58584	1.23945	1.37777	1.72555	1.63537	1.82027	2.15248	2.33272	2.44609	2.15978	2.39604	2.2376	2.12825	1.99485	-0.563957	-0.772885	-0.741013	-0.667824	-0.573938	-1.15659	-0.859834	-0.402698	-0.359477	0.000767632	2.15175e-06	7.40415e-05	1.17074e-05	0.000263598	6.09414e-06	1.22722e-05	0.000109808	0.0496829	Mus musculus protein kinase C, eta (Pkch), mRNA	protein phosphorylation [0006468]
NM_008859	Mm.2921	1.37081	1.83366	2.2051	2.20787	2.27956	2.41027	2.36252	2.38846	2.38009	2.84257	3.04004	2.92754	2.90326	3.0858	3.14954	3.24225	3.19892	3.15997	-1.47176	-1.20638	-0.722439	-0.695394	-0.806237	-0.739269	-0.879729	-0.810456	-0.779879	0.00325783	0.000769414	0.00199885	0.000189851	1.32663e-08	2.01834e-05	9.63784e-09	0.000260234	0.00147526	Mus musculus protein kinase C, theta (Pkcq), mRNA	protein phosphorylation [0006468]
NM_008862	Mm.3193	0.510772	0.698089	0.682785	0.592009	0.668489	1.04201	1.03874	0.858324	0.842315	1.46652	1.54975	1.56876	2.06495	1.88237	1.95577	1.40873	1.69788	1.60923	-0.955744	-0.851665	-0.885975	-1.47294	-1.21388	-0.913765	-0.36998	-0.839559	-0.76692	5.50472e-05	0.000634406	0.0023892	1.92831e-06	7.83221e-06	1.45633e-05	0.677688	0.26634	0.00845384	Mus musculus protein kinase inhibitor, alpha (Pkia), mRNA	protein myristylation [0006499]
NM_008874	Mm.6888	3.06283	2.57314	2.45978	2.3951	3.15329	2.52271	2.50924	2.75228	3.0932	1.65895	1.40873	1.51023	1.75311	1.81052	1.62839	1.53703	1.83721	1.90811	1.40388	1.16442	0.94955	0.641986	1.34277	0.894313	0.972213	0.915065	1.18508	5.72317e-08	2.35098e-08	0.000303535	0.000139244	1.66175e-11	0.000229025	0.000128409	6.26826e-05	6.91132e-09	Mus musculus phospholipase C, beta 3 (Plcb3), mRNA	membrane lipid metabolism [0006643]
NM_008883	Mm.1685	1.37097	1.40661	1.60773	1.48428	1.80555	1.46472	0.957354	0.994484	1.33673	-0.128671	-0.27638	0.242243	0.128829	0.226186	0.0738414	0.0024609	-0.121389	0.184055	1.49964	1.68299	1.36549	1.35545	1.57937	1.39088	0.954893	1.11587	1.15268	0.0437886	0.0237454	7.68762e-06	4.39208e-06	1.04456e-05	0.00791809	0.0703315	5.6803e-05	6.95985e-05	Mus musculus plexin 3 (Plxn3), mRNA	signal transduction [0007165]
NM_008884	Mm.38497	3.31209	3.14654	3.16535	3.22803	3.51478	3.08183	3.0599	3.23782	3.35821	2.61663	2.77165	2.86227	2.71717	2.42055	2.45501	2.46224	2.89941	2.92007	0.695456	0.374893	0.303084	0.510858	1.09423	0.626823	0.597664	0.338407	0.43814	6.43108e-05	0.00571402	0.0616968	2.53926e-05	1.21237e-08	6.23338e-05	0.00613738	0.116755	0.0181868	Mus musculus promyelocytic leukemia (Pml), mRNA	transcription regulation [0006355]
NM_008893	Mm.320	0.475225	1.23425	1.25597	0.536095	0.334472	0.330814	0.701668	0.682666	0.382093	1.62127	1.3096	1.06022	1.32057	1.27018	1.16945	1.21474	1.30204	1.14646	-1.14605	-0.0753446	0.195751	-0.784473	-0.935703	-0.838637	-0.513071	-0.619373	-0.764368	2.82109e-07	0.794176	0.354221	0.000290866	0.00157999	3.67457e-05	0.0521612	0.00202487	0.0115917	Mus musculus DNA polymerase alpha 2, 68 kDa (Pola2), mRNA	DNA replication [0006260]
NM_008903	Mm.2598	3.63979	3.55464	3.47813	3.43764	3.54843	3.3185	3.17542	3.42289	3.48552	4.23973	3.83744	3.75467	3.81607	3.96072	4.11604	3.93861	3.93828	4.02	-0.599943	-0.2828	-0.276539	-0.378427	-0.412287	-0.797545	-0.763185	-0.515391	-0.534484	1.16697e-08	0.00719458	0.106364	0.00317732	0.000326833	8.60337e-05	2.06063e-05	0.00519118	4.58977e-05	Mus musculus phosphatidic acid phosphatase 2a (Ppap2a), mRNA	signal transduction [0007165]
NM_008915	Mm.1567	0.527458	0.712696	1.25713	0.96831	0.902498	1.43974	1.12785	1.282	1.14511	1.55121	1.73195	2.01012	2.62063	3.07589	3.03414	3.07942	2.92201	2.76491	-1.02375	-1.01925	-0.752989	-1.65232	-2.1734	-1.5944	-1.95157	-1.64001	-1.6198	4.86375e-07	0.000426283	0.11134	0.00157644	1.18892e-06	3.09045e-06	2.57466e-07	5.05682e-06	7.72115e-06	Mus musculus protein phosphatase 3, catalytic subunit, gamma isoform (Ppp3cc), mRNA	protein dephosphorylation [0006470]
NM_008936	Mm.1386	1.38253	1.04315	0.696042	0.58164	1.20837	1.54469	1.3414	0.944853	1.2155	0.0342636	0.0461507	0.251599	0.0242717	0.0207196	0.372814	0.110182	0.218799	0.149869	1.34827	0.997001	0.444443	0.557368	1.18765	1.17187	1.23122	0.726054	1.06564	4.12995e-07	0.000377118	0.0927043	0.0820236	0.000278833	9.71259e-05	0.000340031	0.00567498	0.00834421	Mus musculus paired like homeodomain factor 1 (Prop1), mRNA	transcription regulation [0006355]
NM_008944	Mm.182951	2.16563	2.47974	2.52376	2.89289	2.62907	2.82877	2.62263	2.62832	2.53757	3.79737	3.26801	3.40457	3.61702	3.59431	3.84418	3.83102	3.68644	3.60889	-1.63174	-0.788276	-0.880809	-0.724132	-0.965236	-1.01541	-1.20839	-1.05812	-1.07131	0.00413727	0.0363177	0.00101669	9.94555e-06	0.000272835	0.00107536	2.30317e-06	1.21757e-08	0.000237917	Mus musculus proteasome (prosome, macropain) subunit, alpha type 2 (Psma2), mRNA	ubiquitin-dependent protein degradation [0006511]
NM_008946	Mm.98	3.94741	3.57458	3.63109	3.68838	3.95398	3.66801	3.75322	3.7907	4.01524	5.13264	5.19504	5.14748	5.0949	4.90284	5.08382	5.04187	5.55728	5.96403	-1.18523	-1.62046	-1.51638	-1.40652	-0.948854	-1.4158	-1.28865	-1.76658	-1.94879	2.50712e-07	6.60185e-08	1.45675e-06	6.41652e-10	3.50839e-07	2.66199e-08	2.43725e-10	2.42481e-07	1.10795e-07	Mus musculus proteasome (prosome, macropain) subunit, beta type 6 (Psmb6), mRNA	ubiquitin-dependent protein degradation [0006511]
NM_008947	Mm.157105	3.44054	3.82674	3.77368	3.73417	3.40385	3.33041	3.2391	3.55034	3.48833	4.40413	3.90007	3.22589	3.60564	4.10601	4.21758	4.35045	4.22113	4.10058	-0.963597	-0.0733281	0.547786	0.128533	-0.702164	-0.887166	-1.11135	-0.670796	-0.612255	1.31524e-05	0.691837	0.356198	0.855029	9.2746e-09	2.17958e-06	9.50234e-09	0.000405648	0.000274058	Mus musculus protease (prosome, macropain) 26S subunit, ATPase 1 (Psmc1), mRNA	intracellular protein traffic [0006886]
NM_008948	Mm.20946	3.79646	4.04011	4.05132	4.3779	3.84687	3.97696	3.85819	4.23629	3.96881	4.98199	4.63668	4.83018	4.99934	4.57898	4.86023	4.9141	4.69678	4.46362	-1.18553	-0.59657	-0.778864	-0.62144	-0.732105	-0.88327	-1.05591	-0.460486	-0.494805	1.67653e-06	1.55754e-05	0.000249381	2.70078e-06	3.78466e-06	1.54497e-05	3.46581e-08	0.0002597	0.0238291	Mus musculus proteasome (prosome, macropain) 26S subunit, ATPase 3 (Psmc3), mRNA	ubiquitin-dependent protein degradation [0006511]
NM_008951	Mm.2261	3.16314	3.22654	3.49733	3.58447	3.46729	3.32028	3.16549	3.5363	3.40145	4.18839	4.13665	4.21173	4.37579	4.15126	4.44216	4.41911	4.54778	4.51349	-1.02524	-0.91011	-0.714408	-0.791313	-0.683963	-1.12188	-1.25362	-1.01148	-1.11203	5.98897e-09	3.88839e-06	0.000311956	2.21065e-05	6.45722e-07	2.86767e-06	1.25637e-08	3.22951e-05	8.61352e-08	Mus musculus proteasome (prosome, macropain) 26S subunit, non-ATPase, 4 (Psmd4), mRNA	ubiquitin-dependent protein degradation [0006511]
NM_008953	Mm.4539	2.05906	2.04986	2.09142	1.74826	2.00963	2.37698	2.27105	2.07474	2.19524	0.368748	0.619574	0.939176	0.98696	0.610373	0.337954	0.258851	0.320543	0.204593	1.69032	1.43029	1.15224	0.761298	1.39926	2.03902	2.0122	1.7542	1.99065	7.037e-06	0.000142672	0.0619164	0.123001	0.000490217	5.12669e-06	1.3235e-05	0.000119582	3.09461e-05	Mus musculus parotid secretory protein (Psp), mRNA	nitrogen metabolism [0006807]
NM_008957	Mm.57070	1.41388	1.21358	1.03683	0.917874	0.74744	0.587605	1.6262	1.40002	1.43507	-0.361247	0.0433458	-0.0674235	-0.00453392	-0.0796211	-0.233604	-0.104058	-0.229486	-0.44146	1.77512	1.17023	1.10425	0.922408	0.827062	0.82121	1.73026	1.6295	1.87652	3.91535e-06	0.00016059	0.000483479	0.0041441	0.07976	0.0350283	0.00426174	1.96238e-05	1.03487e-06	Mus musculus patched homolog (Ptch), mRNA	signal transduction [0007165]
NM_008959	Mm.9440	0.184234	0.697497	1.05578	0.979741	0.036504	0.336556	0.624071	1.10749	0.868543	1.67212	1.46455	1.5395	1.60869	1.60293	1.6029	1.47629	1.43821	1.78255	-1.48789	-0.767049	-0.483723	-0.628946	-1.56642	-1.26634	-0.852216	-0.330717	-0.914009	0.000425527	0.0197326	0.0400329	0.000290254	3.63252e-08	3.58505e-05	4.87278e-05	0.00679592	0.000257031	Mus musculus phosphatidylserine synthase 1 (Ptdss1), mRNA	phosphatidylethanolamine biosynthesis [0006646]
NM_008970	Mm.28440	4.36966	3.61796	3.67183	3.0803	3.85973	3.63199	3.74705	4.02103	4.52869	-0.0122436	0.0363337	0.534418	0.34897	0.369806	0.624608	0.73382	0.969273	0.956774	4.3819	3.58163	3.13741	2.73133	3.48992	3.00738	3.01323	3.05176	3.57192	1.23131e-07	3.24999e-07	1.38373e-08	3.05385e-06	3.51051e-07	1.01321e-07	1.20446e-10	1.90525e-11	1.54714e-10	Mus musculus parathyroid hormone-like peptide (Pthlh), mRNA	transmembrane receptor protein tyrosine phosphatase signaling pathway [0007185]
NM_008972	Mm.19187	5.91483	6.06924	5.98581	5.88835	5.43535	5.5433	5.47376	5.40103	5.283	5.98662	4.80034	4.70859	4.57259	4.86876	4.81345	4.6631	4.39228	4.73159	-0.071789	1.2689	1.27722	1.31576	0.566592	0.729854	0.810668	1.00875	0.551413	0.761945	2.54566e-08	3.90137e-05	1.11646e-06	0.0773521	3.91829e-06	2.70064e-06	1.87179e-05	0.107219	Mus musculus prothymosin alpha (Ptma), mRNA	immune response [0006955]
NM_008974	Mm.6355	4.1117	4.53409	4.52475	4.76634	4.43454	4.21727	4.5823	4.66702	4.23029	4.81991	4.87593	4.99519	5.22924	4.80067	5.09772	5.08694	4.46242	3.9574	-0.708214	-0.341843	-0.470443	-0.462898	-0.366131	-0.880447	-0.504641	0.204591	0.272894	1.48986e-07	0.00784018	0.0383029	0.00083984	0.0540331	0.000116146	0.000164248	0.157283	0.363759	Mus musculus protein tyrosine phosphatase 4a2 (Ptp4a2), mRNA	DNA replication [0006260]
NM_008975	Mm.153891	3.56113	3.53367	3.7861	3.97957	3.95054	4.09458	3.90689	4.26115	4.17871	4.10764	4.2665	4.55346	4.69116	4.91682	4.92694	5.14208	5.27187	4.74374	-0.546508	-0.732827	-0.767367	-0.711598	-0.966279	-0.832365	-1.23519	-1.01072	-0.565032	0.00058064	6.54152e-05	0.000228242	0.000662408	3.66578e-08	1.05541e-05	9.20575e-09	1.74712e-06	4.11726e-06	Mus musculus protein tyrosine phosphatase 4a3 (Ptp4a3), mRNA	DNA replication [0006260]
NM_008979	Mm.395	3.04083	2.902	2.87789	2.7474	3.36541	3.1556	2.96077	3.1055	3.43337	0.0499414	-0.0176066	-0.115897	-0.09017	-0.223909	-0.155898	-0.201742	-0.276205	0.146369	2.99088	2.91961	2.99379	2.83757	3.58932	3.3115	3.16251	3.38171	3.287	1.93445e-08	1.73529e-09	3.54706e-08	2.63423e-10	2.73571e-10	4.84255e-10	8.8105e-09	1.27199e-09	8.52374e-10	Mus musculus protein tyrosine phosphatase, non-receptor type 8 (Ptpn8), mRNA	transmembrane receptor protein tyrosine phosphatase signaling pathway [0007185]
NM_008989	Mm.2236	2.43391	2.2069	1.96978	1.93887	2.44065	2.17285	2.39692	2.10421	2.09741	2.21036	2.75582	2.62711	2.83973	2.71477	3.06965	2.73391	2.38561	1.90358	0.223555	-0.548913	-0.657327	-0.90086	-0.274122	-0.896808	-0.336985	-0.281405	0.193835	0.0616941	0.0099142	0.00815222	0.000126706	0.0402005	1.21105e-06	0.00649217	0.134019	0.557238	Mus musculus purine rich element binding protein A (Pura), mRNA	transcription regulation [0006355]
NM_008994	Mm.16453	0.230166	0.681018	0.550058	0.855758	-0.285572	0.380056	0.0521815	0.441805	0.833468	1.12728	0.040908	0.36371	0.919504	1.52177	1.54564	1.76957	0.719272	0.706796	-0.897116	0.64011	0.186347	-0.0637462	-1.80735	-1.16558	-1.71739	-0.277467	0.126672	0.0854723	0.167738	0.597259	0.856372	0.000625374	0.0250751	7.47857e-07	0.353712	0.622426	Mus musculus peroxisomal membrane protein 3, 35 kDa (Pxmp3), mRNA	peroxisome organization and biogenesis [0007031]
NM_008996	Mm.14530	3.55416	3.65077	3.43739	3.46107	3.36542	3.45032	3.38383	3.47002	3.51758	3.85557	3.89445	3.95302	4.15612	4.15996	3.94122	4.10342	3.9874	3.83967	-0.301413	-0.243681	-0.515627	-0.69505	-0.794539	-0.490897	-0.719585	-0.517383	-0.322084	0.00168145	0.130938	0.0134038	8.6981e-05	1.86114e-09	1.8159e-05	2.21495e-06	0.0134859	0.220895	Mus musculus RAB1, member RAS oncogene family (Rab1), mRNA	intracellular protein traffic [0006886]
NM_009000	Mm.196028	2.32655	2.68118	2.88959	2.87743	2.50418	2.47393	2.64286	2.99768	2.53766	3.21553	3.46623	3.73768	3.9157	3.46474	3.50059	3.59325	3.54831	3.24113	-0.888986	-0.78505	-0.84809	-1.03828	-0.960566	-1.02666	-0.950389	-0.550627	-0.703469	5.32294e-07	2.41166e-05	0.000224468	4.57835e-07	0.000265315	5.67815e-05	1.43026e-05	0.00328544	0.00630218	Mus musculus RAB24, member RAS oncogene family (Rab24), mRNA	intracellular protein traffic [0006886]
NM_009026	Mm.3903	3.59718	3.35003	3.34566	3.56697	3.72187	3.39847	3.51876	3.22565	3.37662	3.39972	3.23792	3.11345	2.96429	2.88291	2.78721	2.9104	3.08258	3.19926	0.197455	0.112102	0.232209	0.602673	0.838965	0.611267	0.608361	0.143065	0.177363	0.242989	0.566049	0.182007	8.78377e-05	3.06067e-06	1.28766e-05	5.23498e-05	0.197382	0.377155	Mus musculus RAS, dexamethasone-induced 1 (Rasd1), mRNA	G-protein coupled receptor protein signaling pathway [0007186]
NM_009030	Mm.12145	1.54436	1.63561	1.65488	1.63172	1.47188	1.05602	1.47843	1.57874	1.71051	2.47167	2.6122	2.68958	2.85862	2.50511	2.95069	2.8103	2.86714	2.95642	-0.927315	-0.976597	-1.03469	-1.2269	-1.03323	-1.89466	-1.33187	-1.2884	-1.24591	0.0042487	0.00453584	0.0151252	1.40613e-05	0.011739	1.47983e-06	4.08276e-07	4.91802e-05	0.000151496	Mus musculus retinoblastoma binding protein 4 (Rbbp4), mRNA	DNA packaging [0006323]
NM_009041	Mm.7051	3.42393	3.66581	3.65666	3.53134	3.52332	3.68968	3.47454	3.65986	3.72625	3.7134	3.79144	3.90882	4.06006	4.21912	4.23778	4.2353	3.77258	3.5151	-0.28947	-0.125631	-0.252158	-0.528721	-0.695803	-0.548097	-0.760753	-0.112719	0.21115	0.0510545	0.449975	0.189626	0.00395276	1.9283e-07	0.000368216	2.01356e-07	0.601388	0.515518	Mus musculus radixin (Rdx), mRNA	cytoskeletal anchoring [0007016]
NM_009043	Mm.46360	1.99214	1.38948	1.53869	2.03271	2.50512	1.24017	1.06239	2.43859	2.73802	-0.703259	-0.575808	0.470554	0.584464	0.393968	0.148372	0.181683	0.0353699	0.264504	2.6954	1.96529	1.06813	1.44824	2.11115	1.0918	0.880708	2.40322	2.47351	0.00812843	0.0316319	0.00204332	7.87401e-05	9.98734e-06	0.0938249	0.128944	3.67467e-08	5.67482e-06	Mus musculus rat regenerating islet-derived, mouse homolog 2 (Reg2), mRNA	acute-phase response [0006953]
NM_009048	Mm.4479	3.12812	3.39104	3.63598	3.72114	3.49073	3.05571	3.11059	3.7177	3.53025	3.90036	4.24201	4.45732	4.59806	4.181	4.36916	4.23554	4.08505	4.00161	-0.772238	-0.850973	-0.821338	-0.876921	-0.690263	-1.31345	-1.12494	-0.367355	-0.47136	6.59572e-06	2.58662e-06	0.000508263	4.38971e-06	0.000492762	9.92978e-06	8.22221e-06	0.00774223	0.0400296	Mus musculus RalBP1 associated Eps domain containing protein (Reps1), mRNA	EGF receptor signaling pathway [0007173]
NM_009055	Mm.7892	0.438582	0.989891	1.96476	1.90567	1.28086	1.3131	1.84758	1.85176	1.34641	2.53906	2.8114	3.12461	3.27454	2.88731	3.02864	3.04954	3.22944	3.05078	-2.10048	-1.82151	-1.15985	-1.36887	-1.60645	-1.71554	-1.20196	-1.37768	-1.70437	1.06975e-05	0.000184251	8.71723e-06	1.38467e-05	0.000373705	0.000167831	4.75165e-07	3.08812e-05	6.56575e-05	Mus musculus regulatory factor (trans-acting) 1 (Rfx1), mRNA	transcription regulation [0006355]
NM_009057	Mm.17958	3.42727	2.9104	3.00812	3.02695	3.43327	3.29028	3.16728	3.27327	3.637	1.94994	1.33551	1.83088	1.87107	1.37674	1.61127	1.67271	1.51448	1.56664	1.47732	1.57489	1.17724	1.15588	2.05652	1.67901	1.49457	1.75878	2.07036	9.05243e-05	0.00078824	1.58166e-05	9.17722e-06	1.91173e-07	5.66293e-07	0.000114779	1.42006e-05	4.47711e-07	Mus musculus recombination activating gene 1 gene activation (Rga), mRNA	wing vein morphogenesis [0008586]
NM_009060	Mm.2118	3.00845	2.31221	2.23299	2.20136	2.90693	2.34547	2.57714	2.63513	2.90747	0.896048	0.96859	0.82184	0.968165	0.883252	0.71133	0.863265	0.898852	1.12196	2.1124	1.34362	1.41115	1.23319	2.02368	1.63414	1.71387	1.73628	1.78551	5.5612e-09	1.55052e-05	4.79689e-05	1.43544e-05	9.06452e-07	1.11013e-07	7.82536e-06	8.30553e-06	1.13646e-05	Mus musculus regucalcin (Rgn), mRNA	cell growth and/or maintenance [0008151]
NM_009069	Mm.4009	2.49949	2.54643	2.63418	2.7497	2.62634	2.31959	2.44872	2.61929	2.5511	2.99194	2.54117	2.32476	2.29932	2.55393	2.63052	2.53793	2.66437	3.11831	-0.492451	0.0052615	0.309413	0.450384	0.0724088	-0.310932	-0.0892028	-0.0450735	-0.567204	4.93945e-06	0.977627	0.312394	0.030532	0.722267	0.0226637	0.552425	0.853646	0.00110612	Mus musculus RAS-like protein expressed in many tissues (Rit), mRNA	signal transduction [0007165]
NM_009072	Mm.35815	2.24147	2.24004	2.01698	1.94618	2.39876	2.41592	2.4083	2.10215	2.25912	0.725074	0.540586	0.378191	0.347064	0.684081	0.790423	0.689284	0.670121	0.620623	1.51639	1.69946	1.63879	1.59912	1.71467	1.6255	1.71902	1.43202	1.6385	9.21847e-08	2.43763e-07	5.87546e-06	1.87674e-07	3.30391e-06	3.96126e-07	1.01357e-07	1.61152e-06	8.64872e-07	Mus musculus Rho-associated coiled-coil forming kinase 2 (Rock2), mRNA	protein phosphorylation [0006468]
NM_009087	Mm.177977	2.49996	3.0741	2.8405	3.0815	2.7679	2.48637	2.65103	2.96146	2.57518	3.89757	3.62461	3.73862	3.90321	3.75285	4.20747	4.06903	3.83545	3.78633	-1.39761	-0.5505	-0.898121	-0.821708	-0.98495	-1.72111	-1.418	-0.873988	-1.21115	4.937e-08	0.00445277	0.00469499	6.98488e-06	9.89477e-06	0.00158896	4.56433e-05	3.21932e-08	2.35847e-05	Mus musculus RNA polymerase 1-3 (16 kDa subunit) (Rpo1-3), mRNA	transcription from Pol III promoter [0006383]
NM_009090	Mm.2186	2.2245	2.52127	2.69739	2.63185	2.15844	2.86648	2.50225	2.59807	2.31372	3.16591	2.90171	3.09431	3.26089	3.40385	3.62504	3.66009	3.31974	3.30876	-0.94141	-0.380438	-0.396913	-0.629042	-1.24541	-0.758556	-1.15784	-0.721671	-0.995046	2.40898e-06	0.0961255	0.0929812	0.00426687	0.0114522	0.000354462	1.27816e-07	0.0192211	0.00231439	Mus musculus RNA polymerase II 3 (Rpo2-3), mRNA	transcription [0006350]
NM_009094	Mm.66	5.61138	5.31394	5.34952	5.26125	5.35545	5.13092	5.14025	5.19514	5.37556	6.32809	5.93761	5.74388	5.71161	5.67228	5.78262	5.77337	5.82129	6.03462	-0.716713	-0.623669	-0.394364	-0.450363	-0.316836	-0.651697	-0.633121	-0.626149	-0.659058	1.40133e-05	0.00113717	0.0992145	0.0028343	0.0507432	0.000795164	3.56026e-06	0.000816564	0.00387179	Mus musculus ribosomal protein S4, X-linked (Rps4x), mRNA	protein biosynthesis [0006412]
NM_009097	Mm.29910	0.585039	0.51766	0.582607	0.93473	0.706422	0.392704	0.200502	0.774028	0.90695	1.24045	1.48047	1.54154	1.48511	1.46888	1.83073	1.75774	1.69195	1.86947	-0.655416	-0.96281	-0.95893	-0.550376	-0.762456	-1.43802	-1.55724	-0.917918	-0.962521	0.00814275	0.000132289	0.00983728	0.0120437	0.0315084	1.1096e-07	0.00111803	0.0224463	0.0137965	Mus musculus ribosomal protein S6 kinase polypeptide 1 (Rps6ka1), mRNA	protein phosphorylation [0006468]
NM_009101	Mm.257	2.37678	2.36604	1.97373	1.76075	1.27013	1.36569	1.5643	1.70767	1.58454	3.65725	2.8346	2.49361	2.54335	2.2924	2.48677	2.26668	2.48487	2.89997	-1.28047	-0.468559	-0.519881	-0.782594	-1.02227	-1.12107	-0.702377	-0.777198	-1.31543	0.000165989	0.00290067	0.0135172	5.52298e-07	0.000239778	7.22632e-06	5.24302e-05	1.83902e-05	1.27917e-06	Mus musculus Harvey rat sarcoma oncogene, subgroup R (Rras), mRNA	GTP binding [0005525]
NM_009103	Mm.656	3.43823	3.44948	3.67204	3.74524	3.54555	3.29622	3.45372	3.71357	3.53914	4.43163	4.3325	4.53593	4.62983	4.33163	4.44807	4.48825	4.48653	4.39648	-0.993399	-0.883021	-0.863894	-0.884585	-0.786074	-1.15185	-1.03452	-0.772957	-0.857339	1.33234e-09	1.31421e-07	0.000135605	8.47955e-09	2.82833e-06	3.16356e-06	1.15887e-09	4.37894e-06	5.7785e-05	Mus musculus ribonucleotide reductase M1 (Rrm1), mRNA	DNA replication [0006260]
NM_009114	Mm.2128	1.38787	0.453055	1.28191	2.18113	3.05452	1.77727	2.7764	2.48853	2.55268	1.27846	0.545587	0.160022	0.213649	0.103429	0.568175	0.174491	0.389899	0.917371	0.109413	-0.0925322	1.12189	1.96748	2.95109	1.20909	2.60191	2.09863	1.63531	0.790423	0.767861	0.00326269	0.00180831	5.32133e-05	0.0159201	2.8686e-06	6.50433e-08	0.00891326	Mus musculus S100 calcium-binding protein A9 (calgranulin B) (S100a9), mRNA	signal transduction [0007165]
NM_009116	Mm.1802	3.88175	3.14024	3.1297	3.15361	3.77786	3.36821	3.4125	3.62138	4.01335	1.22802	1.1776	1.137	1.10655	1.11817	1.05973	0.989765	1.12659	1.18378	2.65373	1.96264	1.9927	2.04706	2.65968	2.30848	2.42274	2.49479	2.82957	5.753e-09	5.25114e-10	2.41797e-08	1.96719e-09	1.59795e-09	8.40154e-08	7.22887e-08	1.16447e-07	3.76025e-09	Mus musculus paired related homeobox 2 (Prrx2), mRNA	transcription regulation [0006355]
NM_009118	Mm.1276	1.27162	1.17649	0.847948	0.731107	1.23874	1.31829	1.0929	1.20971	1.43149	0.521156	0.374137	0.436798	0.715632	0.484054	0.703711	0.501105	0.294042	0.499155	0.750466	0.802351	0.41115	0.0154749	0.75469	0.614582	0.591791	0.915673	0.932331	0.00572959	0.00472774	0.214188	0.935917	0.038619	0.0735612	0.000662542	2.21473e-06	3.97885e-05	Mus musculus retinal S-antigen (Sag), mRNA	sensory perception [0007600]
NM_009125	Mm.1989	2.69446	2.83398	2.81314	2.68961	3.04652	2.68888	2.58183	2.77602	2.94792	1.28345	0.932969	1.0123	1.28732	1.63138	1.81447	1.66474	1.74333	1.56573	1.41101	1.90101	1.80084	1.4023	1.41514	0.874403	0.917089	1.03268	1.38219	1.08449e-06	7.15357e-09	1.74622e-05	3.69103e-08	7.31626e-07	0.000746378	8.86276e-06	1.11403e-05	1.48799e-11	Mus musculus spinocerebellar ataxia 2 homolog (human) (Sca2), mRNA	pathogenesis [0009405]
NM_009132	Mm.2416	0.498716	1.37168	1.62872	0.842885	0.553006	0.369227	0.0674327	-0.0709554	-0.0346402	1.24611	1.31844	1.89655	1.83555	1.59997	1.91335	1.84747	1.69909	1.8548	-0.747395	0.0532367	-0.26783	-0.992668	-1.04696	-1.54413	-1.78004	-1.77005	-1.88944	0.0125779	0.86491	0.602435	0.000109297	0.00068527	2.22842e-06	4.07737e-05	2.40173e-05	6.09812e-05	Mus musculus scinderin (Scin), mRNA	actin filament organization [0007015]
NM_009139	Mm.137	2.07959	2.38261	3.42939	4.46266	4.36123	3.82983	4.08783	4.06922	3.95187	1.83365	1.96926	2.49375	3.17519	3.49372	3.6098	3.20578	3.4702	3.57815	0.24594	0.413342	0.935648	1.28747	0.86751	0.220033	0.882043	0.599023	0.373722	0.326555	0.0553925	0.0189747	9.31176e-08	0.000289778	0.0576301	2.88686e-05	0.0891519	0.0811529	Mus musculus small inducible cytokine A6 (Scya6), mRNA	immune response [0006955]
NM_009141	Mm.4660	-0.0985043	0.202952	0.12849	0.273289	0.405691	0.965886	1.09056	0.0226103	-0.126467	0.731322	0.532122	1.50061	1.37723	1.08908	1.63178	1.3827	1.71548	1.85839	-0.829826	-0.32917	-1.37212	-1.10394	-0.683385	-0.665894	-0.292145	-1.69287	-1.98485	0.0533098	0.363826	0.00906445	0.0204463	0.013696	0.407057	0.718139	1.01063e-05	1.89825e-06	Mus musculus small inducible cytokine B subfamily, member 5 (Scyb5), mRNA	immune response [0006955]
NM_009154	Mm.24733	5.31824	5.08211	5.19607	4.89422	5.2954	5.13181	5.37481	5.1809	5.32	2.24249	1.05671	2.25884	2.0978	2.14607	2.32145	2.32444	2.22037	2.29418	3.07574	4.0254	2.93723	2.79642	3.14933	2.81036	3.05037	2.96053	3.02582	2.61036e-05	4.93835e-05	4.54906e-10	6.11771e-13	5.60193e-12	8.38456e-11	2.82889e-10	3.1209e-12	6.59943e-11	Mus musculus sema domain, seven thrombospondin repeats (type 1 and type 1-like), transmembrane domain (TM) and short cytoplasmic domain, (semaphorin) 5A (Sema5a), mRNA	neurogenesis [0007399]
NM_009164	Mm.4462	6.07751	5.38503	5.42933	5.36956	6.30444	5.59156	5.75093	5.92988	6.29511	1.77283	1.65101	1.70761	2.02697	2.40806	1.64336	1.64254	2.31578	2.26399	4.30468	3.73402	3.72172	3.34259	3.89638	3.9482	4.10839	3.6141	4.03112	7.92167e-11	4.92475e-10	6.91174e-10	4.5145e-08	6.30775e-11	3.09282e-11	7.27421e-11	3.16698e-09	5.46997e-07	Mus musculus SH3-domain binding protein 1 (Sh3bp1), mRNA	signal transduction [0007165]
NM_009165	Mm.195877	0.295302	0.329222	1.67086	0.480176	0.281142	0.837556	0.653201	0.519978	1.08609	1.19585	1.59307	1.93908	2.03675	1.97836	1.52874	2.19688	1.99322	1.36129	-0.90055	-1.26385	-0.268222	-1.55658	-1.69722	-0.691186	-1.54368	-1.47324	-0.275201	0.0417828	0.00141115	0.342933	0.000709476	4.89763e-07	0.100181	3.61749e-05	0.000104545	0.559756	Mus musculus SH3-domain binding protein 3 (Sh3bp3), mRNA	transcription regulation [0006355]
NM_009177	Mm.6284	2.12802	1.98264	2.14238	1.90374	2.36891	2.26171	2.12134	2.01116	2.30099	0.316213	0.227041	0.439475	0.524741	0.36394	0.411585	0.188542	0.656543	0.881145	1.8118	1.7556	1.70291	1.379	2.00497	1.85013	1.9328	1.35462	1.41984	6.22362e-05	5.8083e-06	2.61678e-05	0.000147467	4.55378e-07	3.41298e-07	1.68846e-08	1.58434e-05	0.000852345	Mus musculus sialyltransferase 4 (Siat4), mRNA	transport [0006810]
NM_009191	Mm.3990	0.385732	0.569835	1.12922	1.13114	0.384538	0.587879	0.875613	1.01353	0.817682	1.7002	1.79391	1.94775	2.00934	2.05738	2.1213	2.304	2.22171	2.1187	-1.31447	-1.22407	-0.818526	-0.878203	-1.67284	-1.53342	-1.42839	-1.20818	-1.30102	1.19379e-05	1.11289e-05	5.46157e-06	3.17574e-05	1.4349e-05	9.86896e-05	9.27608e-07	8.11494e-05	1.25976e-06	Mus musculus suppressor of K+ transport defect 3 (Skd3), mRNA	mitochondrial translocation [0006628]
NM_009194	Mm.4168	2.0367	2.47325	2.34639	1.96837	1.70936	2.3239	1.96022	2.27602	2.15835	2.89728	2.37585	2.44844	2.52345	2.98116	3.35982	3.28139	2.57841	2.42618	-0.860585	0.0973925	-0.102058	-0.555086	-1.2718	-1.03591	-1.32118	-0.302394	-0.267833	0.00616468	0.430679	0.440925	0.000305224	0.000127051	1.44244e-06	6.52599e-09	0.0885445	0.544029	Mus musculus solute carrier family 12, member 2 (Slc12a2), mRNA	ion transport [0006811]
NM_009196	Mm.9086	1.92109	2.81943	2.87535	2.72871	2.03179	2.63065	2.44865	2.32886	1.60032	2.99945	2.3746	2.53217	2.39179	3.43821	2.96825	3.22953	2.38676	1.951	-1.07836	0.444831	0.343175	0.336926	-1.40641	-0.337602	-0.780878	-0.0578996	-0.350681	0.127984	0.0168481	0.0188639	0.0300541	3.727e-06	0.0730321	1.03847e-06	0.59613	0.579923	Mus musculus solute carrier family 16 (monocarboxylic acid transporters), member 1 (Slc16a1), mRNA	transport [0006810]
NM_009197	Mm.5045	2.72003	2.73621	2.67005	2.5393	2.73371	2.77696	2.63321	2.40486	2.51488	2.13046	1.98452	1.76444	1.54545	1.24573	1.56481	1.55591	1.62416	1.60232	0.589568	0.751681	0.905613	0.993846	1.48798	1.21214	1.0773	0.780697	0.912556	0.00500026	0.000742141	0.000933999	1.09086e-06	9.61591e-06	2.55569e-05	2.27011e-05	2.01844e-05	7.39204e-05	Mus musculus solute carrier family 16 (monocarboxylic acid transporters), member 2 (Slc16a2), mRNA	transport [0006810]
NM_009211	Mm.1050	2.88182	3.00619	3.10226	3.16724	3.22579	3.10228	3.29538	3.11011	3.28999	3.15311	3.49045	3.69934	3.85382	3.93914	4.11554	4.03195	3.87929	3.76495	-0.27129	-0.484261	-0.597081	-0.686584	-0.71335	-1.01327	-0.736571	-0.769184	-0.474963	0.0995414	0.00308142	0.002646	7.14488e-07	1.80385e-05	2.97762e-07	7.6295e-07	1.77394e-05	0.00205238	Mus musculus SWI/SNF related, matrix associated, actin dependent regulator of chromatin, subfamily c, member 1 (Smarcc1), mRNA	chromatin modeling [0006338]
NM_009219	Mm.57026	1.28412	1.1128	0.751261	0.347734	1.08502	1.02929	0.985503	0.886566	1.37009	-0.0300003	-0.289953	-0.271191	-0.109329	-0.0903434	-0.263016	-0.20814	0.107045	0.168263	1.31412	1.40275	1.02245	0.457063	1.17536	1.29231	1.19364	0.779521	1.20183	3.40249e-07	3.05091e-05	0.00728076	0.12124	0.00109773	3.39433e-06	2.92145e-06	0.000413665	0.000463291	Mus musculus somatostatin receptor 4 (Smstr4), mRNA	biological_process unknown [0000004]
NM_009228	Mm.1541	2.68534	3.01605	3.28193	3.28189	3.30436	3.01029	3.18152	3.3894	3.11587	3.15998	3.43868	3.48059	3.62644	3.56206	3.78893	3.7392	3.89944	3.91029	-0.474642	-0.422626	-0.198656	-0.344546	-0.257699	-0.778645	-0.557682	-0.510034	-0.794418	9.07461e-06	0.00399147	0.217019	0.00387258	0.0203788	2.12526e-06	2.13329e-07	0.000573958	0.000718887	Mus musculus syntrophin, acidic 1 (Snta1), mRNA	muscle contraction [0006936]
NM_009233	Mm.39088	1.2872	1.23312	1.2975	1.1422	1.48472	1.49059	1.48727	1.21781	1.36189	0.116962	0.160915	-0.0332363	0.100385	0.202549	0.286324	0.343077	0.334799	0.182163	1.17024	1.07221	1.33074	1.04182	1.28217	1.20427	1.14419	0.883016	1.17972	6.65747e-09	2.77871e-05	1.03136e-05	1.09031e-06	1.62398e-05	7.50993e-05	1.08457e-05	0.0049219	0.00192866	Mus musculus SRY-box containing gene 1 (Sox1), mRNA	transcription regulation [0006355]
NM_009234	Mm.6238	1.86838	0.73771	0.546507	1.07806	1.78439	1.41831	1.08275	1.30154	1.82589	-0.0557326	-0.277927	-0.325695	-0.258091	-0.0458851	0.0106932	0.274018	-0.256825	-0.232855	1.92411	1.01564	0.872202	1.33615	1.83028	1.40762	0.80873	1.55837	2.05875	8.25778e-07	0.00844228	0.00244366	4.41535e-05	8.426e-07	1.03544e-05	0.0209292	0.000160394	1.35431e-07	Mus musculus SRY-box containing gene 11 (Sox11), mRNA	transcription regulation [0006355]
NM_009236	Mm.2878	1.48561	1.92552	1.92893	1.51805	1.34336	1.26234	1.19739	1.43946	1.68293	2.43343	2.69406	2.63404	2.82478	3.61979	3.48106	3.4301	2.76804	2.00764	-0.947823	-0.768537	-0.705108	-1.30673	-2.27643	-2.21872	-2.23271	-1.32858	-0.324717	0.0012902	0.00223558	0.00111662	3.16891e-07	2.67116e-07	6.66961e-06	4.42256e-08	5.1269e-05	0.058225	Mus musculus SRY-box containing gene 18 (Sox18), mRNA	transcription regulation [0006355]
NM_009242	Mm.35439	4.0207	4.67852	4.78481	4.4416	3.84959	3.09534	3.31182	3.16143	3.1069	5.71969	5.15735	5.27871	5.48087	4.91041	4.45661	4.33913	4.29403	4.50579	-1.699	-0.478833	-0.493901	-1.03927	-1.06082	-1.36127	-1.02731	-1.1326	-1.39889	8.6256e-07	0.0219092	0.0644011	3.24461e-05	0.00131171	7.42455e-10	2.00959e-06	0.000168069	9.86527e-06	Mus musculus secreted acidic cysteine rich glycoprotein (Sparc), mRNA	developmental processes [0007275]
NM_009262	Mm.5091	3.6572	3.21867	3.11808	2.98244	3.35967	3.20008	3.03516	3.23164	3.62961	2.23012	1.7189	1.80488	1.10617	2.1781	2.04351	2.26379	1.56576	2.48804	1.42708	1.49977	1.3132	1.87626	1.18157	1.15657	0.771371	1.66588	1.14157	0.00355015	0.0217926	4.78706e-05	8.88721e-09	0.0349932	0.00120125	0.0648239	1.4415e-05	0.00185507	Mus musculus sparc/osteonectin, cwcv and kazal-like domains proteoglycan 1 (Spock1), mRNA	cell adhesion [0007155]
NM_009263	Mm.321	1.10878	0.807183	2.2068	4.80879	4.52656	2.70808	2.05512	1.69589	2.10096	0.107772	0.13724	0.135232	0.0412388	0.401187	0.111661	0.172074	0.163692	0.00622331	1.001	0.669943	2.07156	4.76756	4.12537	2.59642	1.88304	1.5322	2.09474	0.00201213	0.0336583	1.058e-05	1.20519e-07	5.54597e-06	1.58983e-05	0.00110615	2.27899e-05	4.16315e-06	Mus musculus secreted phosphoprotein 1 (Spp1), mRNA	ossification [0001503]
NM_009273	Mm.850	3.32496	3.29835	3.4418	3.64653	3.7166	3.65057	3.69685	3.60958	3.38858	4.34421	4.36698	4.34304	4.37833	4.23778	4.58401	4.43264	4.12523	3.91485	-1.01926	-1.06863	-0.901243	-0.731797	-0.52118	-0.933436	-0.735782	-0.515657	-0.526265	5.62727e-07	5.77653e-06	5.82664e-05	2.9051e-07	0.00118361	3.91677e-06	3.83566e-07	1.79768e-05	0.0428204	Mus musculus signal recognition particle 14 kDa (homologous Alu RNA-binding protein) (Srp14), mRNA	protein targeting [0006605]
NM_009279	Mm.831	1.9108	2.18282	1.91721	2.25163	1.75676	1.86452	1.84079	2.1274	1.88717	2.96247	3.01712	3.10144	3.13428	2.84851	3.30476	3.15822	3.35778	3.21486	-1.05167	-0.834302	-1.18423	-0.882647	-1.09175	-1.44024	-1.31743	-1.23038	-1.32769	1.95858e-05	7.18841e-05	6.97578e-05	2.88581e-07	4.78576e-06	1.97047e-06	2.98442e-10	2.789e-07	7.82761e-05	Mus musculus signal sequence receptor, delta (Ssr4), mRNA	unfolded protein response, cleavage of primary transcript encoding UFP-specific transcription factor [0006988]
NM_009291	Mm.10801	5.38359	5.11427	5.07569	4.85072	5.2465	5.06452	5.14362	5.14164	5.42746	1.9591	1.83835	2.1942	1.97649	2.10106	2.3842	2.11985	2.25668	2.56708	3.42449	3.27591	2.88149	2.87423	3.14544	2.68032	3.02377	2.88496	2.86038	1.43229e-10	6.27022e-11	1.82037e-10	1.28245e-12	2.63289e-12	5.88744e-13	2.36965e-10	4.5391e-10	7.47497e-13	Mus musculus stimulated by retinoic acid gene 6 (Stra6), mRNA	neurogenesis [0007399]
NM_009296	Mm.622	0.978126	1.31268	1.84237	1.75471	1.72785	2.07812	1.80772	0.992801	0.860124	2.77532	2.59718	2.78733	3.14787	2.73642	2.47495	2.83407	3.08499	2.75993	-1.7972	-1.2845	-0.944956	-1.39316	-1.00857	-0.39683	-1.02635	-2.09219	-1.89981	7.38404e-10	0.000639582	0.0174287	0.000115345	1.08185e-05	0.0696305	0.0141722	4.48211e-05	1.27151e-06	Mus musculus suppressor of Ty 4 homolog (S. cerevisiae) (Supt4h), mRNA	anion transport [0006820]
NM_009299	Mm.4119	0.901825	1.04118	0.851075	0.39012	0.29857	0.383074	0.671899	1.12256	1.05931	-0.280424	-0.166825	-0.0726345	-0.166009	-0.12484	-0.576596	-0.512855	0.112876	0.015145	1.18225	1.20801	0.92371	0.556129	0.42341	0.95967	1.18475	1.00969	1.04416	5.04168e-06	0.000166071	0.0291757	0.0532759	0.215633	0.00104082	0.00114509	0.0116954	0.00204834	Mus musculus seminal vesicle antigen (Sva), mRNA	transmembrane receptor protein tyrosine phosphatase signaling pathway [0007185]
NM_009303	Mm.10217	0.0771892	0.469978	1.01318	1.35375	0.497884	-0.0187253	0.464697	0.520282	0.312439	1.19823	1.42983	2.00009	2.34155	2.11883	2.41797	2.54855	2.62133	2.36998	-1.12104	-0.959853	-0.98691	-0.987795	-1.62094	-2.4367	-2.08385	-2.10105	-2.05754	0.00335868	0.00143686	0.00655764	1.2029e-05	0.00071187	1.02497e-06	3.61072e-06	1.95024e-07	1.07338e-06	Mus musculus synaptogyrin 1 (Syngr1), mRNA	neurotransmitter release [0007269]
NM_009304	Mm.2079	6.69937	6.39932	6.45616	6.12348	6.73815	6.21766	6.61533	6.35067	6.64232	1.19634	1.39369	2.39495	2.31877	1.21393	1.62429	2.04368	1.91711	1.4103	5.50302	5.00563	4.06121	3.80471	5.52422	4.59337	4.57165	4.43356	5.23202	5.82366e-15	1.84373e-12	4.26403e-08	2.43941e-11	5.69145e-14	1.03817e-13	4.95025e-11	6.80962e-12	1.69274e-14	Mus musculus synaptogyrin 2 (Syngr2), mRNA	neurotransmitter release [0007269]
NM_009317	Mm.56955	1.39312	1.37836	1.02367	0.716874	1.09313	1.56716	1.51464	1.22688	1.17207	0.140538	0.098924	0.139023	0.137555	-0.308318	0.00737025	0.317316	0.142418	0.0593357	1.25258	1.27944	0.884648	0.579319	1.40145	1.55979	1.19733	1.08447	1.11274	4.02917e-05	2.53427e-06	0.0165603	0.0375855	0.000220525	4.80762e-05	2.05395e-05	0.000102817	0.00644586	Mus musculus T-cell acute lymphocytic leukemia 2 (Tal2), mRNA	biological_process unknown [0000004]
NM_009319	Mm.176	1.63081	1.54802	1.54381	1.69327	1.57564	1.00409	0.903087	1.03989	1.15917	2.56573	2.25562	2.19392	2.3162	2.2098	2.3159	2.44014	2.1665	1.93574	-0.934924	-0.707605	-0.650103	-0.622928	-0.634162	-1.31181	-1.53705	-1.12661	-0.776572	5.33034e-06	7.29909e-05	0.00733212	0.00339683	0.000209267	7.14014e-07	8.75067e-07	0.000362154	0.0670242	Mus musculus TAR (HIV) RNA binding protein 2 (Tarbp2), mRNA	protein modification [0006464]
NM_009323	Mm.10797	1.96034	2.11588	2.53159	2.35759	2.15482	2.8952	2.79691	2.35229	2.25362	4.07792	3.85185	4.50526	4.28434	3.84212	4.46504	4.48718	4.76907	4.91449	-2.11759	-1.73597	-1.97367	-1.92675	-1.6873	-1.56983	-1.69027	-2.41678	-2.66087	0.00069075	0.00561656	0.0023107	0.00369458	0.0018419	0.00338357	0.00141429	6.5226e-09	3.61372e-09	Mus musculus T-box 15 (Tbx15), mRNA	transcription regulation [0006355]
NM_009324	Mm.4605	1.40767	0.913691	1.4871	1.57278	2.02575	1.81158	1.82765	1.96045	2.14107	1.02	1.03852	0.863725	0.708587	0.597674	0.604445	0.811721	0.889859	0.922461	0.387664	-0.12483	0.623377	0.864191	1.42808	1.20713	1.01593	1.07059	1.21861	0.433438	0.731705	0.00392788	4.56698e-05	1.34544e-08	4.73997e-05	0.000349317	5.05261e-06	2.24543e-06	Mus musculus T-box 2 (Tbx2), mRNA	transcription regulation [0006355]
NM_009325	Mm.4545	3.12763	2.5042	2.1653	2.19231	3.06755	2.52878	2.39825	2.96731	3.29741	0.703968	0.826484	0.508593	0.404173	0.365203	0.199372	-0.0100889	0.252775	0.756778	2.42366	1.67771	1.65671	1.78813	2.70234	2.32941	2.40834	2.71454	2.54063	8.04865e-08	2.20196e-07	3.31351e-06	2.0987e-07	2.28119e-10	2.82746e-07	3.16233e-08	6.87466e-09	1.32878e-06	Mus musculus thromboxane A2 receptor (Tbxa2r), mRNA	G-protein coupled receptor protein signaling pathway [0007186]
NM_009328	Mm.3881	1.9311	1.91915	1.51555	0.773084	1.28106	1.23664	1.437	1.3113	1.25487	2.67075	2.63404	2.06994	2.00314	2.17097	2.04884	1.99318	2.37259	2.24351	-0.739645	-0.714898	-0.554395	-1.23005	-0.889911	-0.812195	-0.55618	-1.0613	-0.988644	7.20262e-09	4.01993e-05	0.0290714	6.48655e-05	0.00402179	3.73996e-06	0.000983793	1.801e-05	2.96866e-05	Mus musculus transcription factor 15 (Tcf15), mRNA	transcription regulation [0006355]
NM_009333		3.77176	2.54185	2.03896	2.56801	3.52797	2.74757	2.60808	3.35489	3.83422	0.240355	-0.0717225	-0.256522	-0.0423733	0.0112274	-0.160968	-0.0538164	0.18931	0.125948	3.5314	2.61357	2.29548	2.61038	3.51674	2.90854	2.66189	3.16558	3.70828	1.22033e-09	0.000129452	2.05939e-05	8.90182e-06	8.59011e-11	1.17992e-06	2.928e-06	6.97535e-08	2.31007e-09	Mus musculus transcription factor 7-like 2 (Tcf7l2), mRNA	transcription regulation [0006355]
NM_009337	Mm.18154	3.15047	2.85093	2.7303	2.36319	2.98624	2.86118	2.60453	3.03139	3.46853	1.02573	1.0797	0.973584	1.14252	1.57986	1.43835	1.52615	1.57611	1.29261	2.12474	1.77123	1.75671	1.22067	1.40638	1.42282	1.07837	1.45528	2.17592	7.70091e-06	4.7917e-05	8.50437e-06	0.000256912	1.6787e-06	1.3014e-05	9.54757e-05	3.29241e-07	1.48232e-09	Mus musculus T-cell lymphoma breakpoint 1 (Tcl1), mRNA	GTP binding [0005525]
NM_009344	Mm.3117	2.34593	1.71996	1.80301	2.29479	2.41208	1.65886	2.03837	1.87314	2.24683	1.63768	1.56609	1.43977	1.52078	1.39495	1.59361	0.970174	1.24004	1.49799	0.708245	0.153868	0.363246	0.774017	1.01713	0.0652546	1.0682	0.6331	0.748846	0.00251906	0.341114	0.16442	0.00183357	3.28828e-06	0.720591	0.000434113	0.10677	0.0221429	Mus musculus T-cell death associated gene (Tdag), mRNA	embryogenesis and morphogenesis [0007345]
NM_009349	Mm.299	0.933	1.13513	1.99674	2.03805	2.43316	2.75778	1.4471	2.13727	2.60433	0.525079	0.285449	1.65977	2.34888	2.42668	2.9953	3.32774	3.42237	3.88126	0.407922	0.849681	0.336969	-0.310823	0.00648098	-0.237528	-1.88063	-1.28511	-1.27693	0.629226	0.308542	0.094861	0.215212	0.980075	0.39168	0.000192873	8.68136e-07	8.95826e-06	Mus musculus thioether S-methyltransferase (Temt), mRNA	catecholamine metabolism [0006584]
NM_009358	Mm.88062	1.97539	1.89306	2.16263	2.10433	1.97127	1.58543	1.60711	1.58482	1.65222	3.04302	2.76528	2.75971	2.99272	3.21594	3.16697	2.83024	2.73234	2.78756	-1.06763	-0.872226	-0.597077	-0.888384	-1.24467	-1.58154	-1.22313	-1.14752	-1.13535	0.000893314	0.0183291	0.00678469	0.0244425	0.00712566	3.04158e-05	1.96881e-07	3.39852e-07	0.000236457	Mus musculus testis expressed gene 271 (Tex271), mRNA	protein biosynthesis [0006412]
NM_009359	Mm.14485	1.14299	1.75293	1.99327	1.54149	1.29465	1.46553	1.47578	1.64215	1.62935	2.36021	2.52184	2.65948	2.88841	2.65473	3.05362	2.9621	3.07148	3.14544	-1.21722	-0.768905	-0.666209	-1.34692	-1.36008	-1.58808	-1.48632	-1.42933	-1.5161	2.8893e-08	0.000266478	0.0178805	0.00053076	0.00377061	1.16349e-07	2.73361e-07	3.62488e-07	4.33551e-08	Mus musculus testis expressed gene 9 (Tex9), mRNA	cell growth and/or maintenance [0008151]
NM_009362	Mm.2854	3.46787	3.76607	3.76596	3.60528	3.64903	3.13147	3.34531	3.48265	3.40607	3.9009	4.11708	4.11911	4.14176	3.89887	4.17948	4.19586	4.32109	4.20081	-0.433029	-0.351015	-0.353146	-0.536481	-0.249843	-1.04802	-0.850545	-0.838441	-0.794742	0.0103191	0.0974171	0.108157	0.00490947	0.215843	1.34173e-06	3.1035e-06	0.000108743	8.65791e-05	Mus musculus trefoil factor 1 (Tff1), mRNA	cytoskeleton organization and biogenesis [0007010]
NM_009364	Mm.25612	2.29841	1.78667	1.65926	2.24747	2.25592	1.61406	1.5779	1.99479	2.10743	1.30556	1.07083	1.40118	1.24088	0.948735	0.824963	0.629375	0.597514	0.74787	0.99285	0.715844	0.258081	1.00659	1.30718	0.7891	0.948526	1.39728	1.35956	1.6433e-06	0.177241	0.651662	0.00103888	8.50616e-05	0.168215	0.125661	1.55671e-06	5.13103e-06	Mus musculus tissue factor pathway inhibitor 2 (Tfpi2), mRNA	developmental processes [0007275]
NM_009368	Mm.1291	3.38555	3.80932	3.63097	3.77491	3.33888	3.62292	3.43138	3.67011	3.43256	4.47273	4.14301	4.16875	4.34937	4.52826	4.68123	4.6302	4.31	4.08031	-1.08718	-0.333684	-0.537781	-0.574462	-1.18938	-1.05831	-1.19883	-0.639891	-0.64775	1.40474e-05	0.00670215	0.00630743	0.000109442	2.57242e-06	2.00375e-06	1.10139e-08	0.00246168	0.00500516	Mus musculus transforming growth factor, beta 3 (Tgfb3), mRNA	cell growth and/or maintenance [0008151]
NM_009379	Mm.3943	0.961662	1.10391	1.32491	1.20328	1.632	1.75479	1.29105	0.90444	1.19522	-0.301381	-0.126611	-0.166818	0.191604	0.343566	0.0555969	0.2055	0.0799254	-0.0297652	1.26304	1.23053	1.49172	1.01168	1.28843	1.69919	1.08555	0.824514	1.22498	0.00208325	0.00107746	0.000541868	0.047846	0.00250514	6.1317e-07	0.00816701	0.0146983	0.00166084	Mus musculus thrombopoietin (Thpo), mRNA	cytokine [0005125]
NM_009380	Mm.4753	1.85676	1.99497	1.67135	1.11075	1.49977	2.22588	1.73276	1.12389	1.39676	0.496217	0.714102	0.078286	-0.0664595	-0.10289	-0.0184979	-0.0508898	0.393738	0.33705	1.36054	1.28087	1.59307	1.17721	1.60266	2.24438	1.78365	0.73015	1.05971	0.00315014	0.0175594	0.00435467	0.0113794	0.00102962	5.04431e-06	0.000277484	0.287691	0.108472	Mus musculus thyroid hormone receptor beta (Thrb), mRNA	transcription regulation [0006355]
NM_009386	Mm.4342	1.6828	2.38741	2.05961	1.37811	0.978416	1.69674	1.01006	1.15102	1.34498	2.02157	1.2941	1.19228	1.5432	1.74586	1.32265	2.0427	1.09186	0.666027	-0.338773	1.09332	0.867324	-0.165085	-0.76744	0.374089	-1.03263	0.0591625	0.678949	0.267862	0.000171323	0.0147912	0.620346	0.00572535	0.272896	4.23845e-06	0.799734	0.000574439	Mus musculus tight junction protein 1 (Tjp1), mRNA	cell adhesion [0007155]
NM_009393	Mm.712	2.94128	4.14339	4.1836	3.12752	2.71717	2.7928	2.80492	2.41021	2.11701	4.04586	3.51363	2.4109	2.6011	3.25241	3.12303	2.7794	2.54588	3.1514	-1.10458	0.629765	1.7727	0.526419	-0.535245	-0.33023	0.0255257	-0.13567	-1.03439	4.04919e-06	0.0117267	0.000123455	0.0698316	0.0255517	0.117921	0.913325	0.613362	0.00498706	Mus musculus troponin C, cardiac/slow skeletal (Tncc), mRNA	developmental processes [0007275]
NM_009405	Mm.39469	2.49246	2.68189	2.6815	2.65988	2.62964	2.46952	2.4529	2.69535	2.89922	2.80072	3.26302	3.2191	3.28884	3.03801	3.18505	3.24009	3.39718	3.4976	-0.308267	-0.581125	-0.5376	-0.628959	-0.40837	-0.715534	-0.787197	-0.701829	-0.598372	0.0165138	9.5003e-05	0.0542504	9.32923e-05	0.00856403	5.84214e-05	1.01141e-07	9.68854e-05	2.78482e-10	Mus musculus troponin I, skeletal, fast 2 (Tnni2), mRNA	muscle development [0007517]
NM_009406	Mm.604	2.33531	3.04076	3.33795	3.24155	3.0308	3.04113	3.11697	3.33071	3.1462	3.30032	3.76349	3.89123	4.15498	3.84048	4.1833	4.21127	4.17451	3.98641	-0.965009	-0.722733	-0.553288	-0.913432	-0.809683	-1.14217	-1.09431	-0.843801	-0.840209	1.41968e-07	0.000229095	0.0231378	1.19922e-05	5.98498e-06	1.32817e-06	1.38549e-10	8.79203e-05	9.16208e-11	Mus musculus troponin I, cardiac (Tnni3), mRNA	muscle contraction regulation [0006937]
NM_009412	Mm.2777	2.00463	2.17426	2.09355	1.91084	2.32101	2.20667	2.07675	1.9521	2.21356	1.34271	0.994406	1.0271	1.27395	0.700258	0.971652	1.34543	1.05184	0.733819	0.661921	1.17985	1.06645	0.636898	1.62075	1.23502	0.731322	0.900258	1.47975	0.00515651	3.11052e-06	0.000124323	0.00142615	9.1653e-05	0.00234391	0.000864615	0.000221342	8.00698e-06	Mus musculus tumor protein D52 (Tpd52), mRNA	cell proliferation [0008283]
NM_009413	Mm.7821	2.25143	2.47863	2.33186	2.30287	2.19504	2.48039	2.29943	2.61038	2.22681	3.20133	2.53082	2.60357	2.93642	2.9718	3.3089	3.35159	3.07055	2.77427	-0.949897	-0.0521966	-0.271708	-0.633549	-0.776764	-0.828504	-1.05216	-0.460173	-0.547457	0.000127712	0.692828	0.400734	0.00344282	1.3056e-06	2.06871e-05	7.12611e-07	0.0143431	0.00146307	Mus musculus tumor protein D52-like 1 (Tpd52l1), mRNA	fibroblast growth factor receptor [0005007]
NM_009419	Mm.14239	1.16599	1.26252	1.17017	1.25456	1.50795	1.03163	0.934923	1.39007	1.27087	1.64619	1.28979	1.38265	1.31949	1.79817	1.85213	1.85821	1.79804	1.68725	-0.480198	-0.0272736	-0.212484	-0.0649232	-0.290224	-0.820499	-0.923286	-0.407964	-0.416383	0.0325654	0.887405	0.377738	0.678491	0.13248	0.000152595	9.12047e-08	0.000763699	0.0122275	Mus musculus protein-tyrosine sulfotransferase 2 (Tpst2), mRNA	steroid metabolism [0008202]
NM_009421	Mm.12898	1.52809	1.12875	1.48415	1.2096	1.59845	1.43976	1.45427	1.86127	1.9379	0.246077	0.354218	0.277746	0.164708	0.284317	0.379583	0.362649	0.717696	0.172019	1.28201	0.774534	1.2064	1.04489	1.31413	1.06018	1.09163	1.14357	1.76589	0.000599791	0.0155814	2.27471e-05	0.00015753	1.94755e-05	0.000781754	0.00139617	0.000163673	2.28506e-08	Mus musculus Tnf receptor-associated factor 1 (Traf1), mRNA	proteolysis and peptidolysis [0006508]
NM_009424	Mm.5172	1.46262	1.74695	1.29509	0.735958	1.11896	1.64941	1.53733	1.23691	1.39017	0.241187	-0.229024	-0.493291	-0.0473063	0.134238	-0.0514609	-0.156148	0.0258892	0.247543	1.22143	1.97597	1.78838	0.783265	0.98472	1.70087	1.69348	1.21102	1.14263	3.19236e-05	0.000447976	0.00202431	0.00933601	0.000736645	8.86401e-06	2.10418e-08	0.00067237	0.00102043	Mus musculus Tnf receptor-associated factor 6 (Traf6), mRNA	ossification [0001503]
NM_009427	Mm.4218	2.8302	2.03955	1.97148	2.08568	2.98408	1.97014	1.47261	2.4857	3.0812	0.337949	0.297616	0.72928	0.515272	0.421783	0.708387	0.886713	0.680528	0.399855	2.49225	1.74193	1.2422	1.57041	2.5623	1.26175	0.585897	1.80517	2.68135	9.92758e-06	5.0771e-05	0.00135497	9.25207e-05	2.04893e-07	0.0741041	0.390104	0.000682417	7.04658e-06	Mus musculus transducer of ErbB-2.1 (Tob1), mRNA	negative control of cell proliferation [0008285]
NM_009432	Mm.4001	1.12986	0.940063	1.50851	1.28825	1.62211	0.959763	1.56051	1.38581	1.5216	2.4457	2.54751	2.62515	2.48318	2.81011	2.67353	2.75356	2.99256	2.74298	-1.31584	-1.60745	-1.11664	-1.19493	-1.18801	-1.71376	-1.19305	-1.60675	-1.22139	0.0081555	0.00114719	5.71707e-06	1.34821e-05	0.000329633	5.38624e-07	3.47478e-05	1.62632e-06	8.80861e-06	Mus musculus thyroid stimulating hormone, beta subunit (Tshb), mRNA	cell growth and/or maintenance [0008151]
NM_009435	Mm.18470	3.32454	2.39895	2.23943	2.20949	3.03972	2.51674	2.45257	3.08147	3.64608	-0.270874	-0.0231904	-0.257481	-0.5442	-0.39587	-0.205925	-0.36668	-0.556226	-0.221282	3.59541	2.42214	2.49691	2.75369	3.43559	2.72266	2.81925	3.6377	3.86736	1.49666e-07	6.049e-08	4.04297e-07	5.89244e-07	3.71924e-09	1.46508e-07	8.36747e-07	4.26285e-09	1.27018e-10	Mus musculus serine/threonine kinase 22A (spermiogenesis associated) (Stk22a), mRNA	signal transduction [0007165]
NM_009448	Mm.88212	4.18877	4.23247	4.60062	5.02131	4.67464	4.51211	4.71116	4.49893	4.48457	4.09718	3.46882	3.44882	3.12677	2.96702	3.10535	3.03608	3.07809	3.69983	0.0915871	0.763658	1.1518	1.89454	1.70761	1.40676	1.67508	1.42084	0.784741	0.696432	0.00444372	1.81317e-05	9.64146e-11	4.10355e-07	8.00537e-12	3.26156e-08	6.16932e-07	0.0275602	Mus musculus tubulin alpha 6 (Tuba6), mRNA	nuclear congression [0006946]
NM_009455	Mm.4429	3.79973	4.35447	4.55728	4.62317	4.02071	4.40166	4.22167	4.31836	4.09652	4.56268	4.40487	4.61616	4.99337	4.75945	5.0359	4.95102	4.62847	4.42937	-0.762955	-0.050403	-0.0588822	-0.3702	-0.738746	-0.634238	-0.729353	-0.310113	-0.332847	0.000140633	0.666167	0.828946	0.0157	1.27757e-05	3.31038e-05	1.66308e-07	0.0396304	0.297352	Mus musculus ubiquitin-conjugating enzyme 5 (Ubce5), mRNA	ubiquitin-dependent protein degradation [0006511]
NM_009456	Mm.3074	2.46347	2.65138	2.91434	3.25735	2.56001	2.65978	2.5422	3.05241	2.78142	3.3766	3.31746	3.57837	3.8936	3.56342	3.96117	3.83097	3.9816	3.87052	-0.913127	-0.66608	-0.664025	-0.636242	-1.00341	-1.30139	-1.28877	-0.92919	-1.0891	6.73792e-06	0.00100684	0.00378605	3.69628e-05	6.77189e-06	1.06956e-07	1.37383e-09	1.32667e-07	9.11346e-08	Mus musculus ubiquitin-conjugating enzyme 7 (Ubce7), mRNA	ubiquitin-dependent protein degradation [0006511]
NM_009458	Mm.1920	3.05199	3.88835	3.79137	4.0621	3.27995	3.70808	3.592	3.77978	3.6395	4.66092	4.21922	4.2923	4.68669	4.69436	4.86651	5.01245	4.39486	3.82628	-1.60893	-0.330862	-0.500927	-0.624595	-1.41441	-1.15843	-1.42046	-0.615074	-0.186782	2.66243e-05	0.0257288	0.0195016	4.49864e-05	5.66941e-08	1.92849e-09	1.98594e-09	0.00198346	0.385866	Mus musculus ubiquitin-conjugating enzyme E2B (RAD6 homology) (Ube2b), mRNA	ubiquitin-dependent protein degradation [0006511]
NM_009460	Mm.7353	2.66862	3.12829	3.21396	2.91844	2.78245	3.37389	3.10687	2.72202	2.53108	4.0101	3.49642	3.63762	4.05782	3.5336	3.5651	3.96379	3.89506	3.40115	-1.34148	-0.368134	-0.423658	-1.13938	-0.751151	-0.191207	-0.856926	-1.17304	-0.870071	7.25965e-08	0.157047	0.164845	0.00189793	0.0203183	0.246355	0.00539399	0.000301099	0.0248258	Mus musculus ubiquitin-like 1 (Ubl1), mRNA	protein-nucleus import [0006606]
NM_009466	Mm.10709	3.95074	4.12456	4.47422	4.69627	4.35873	3.99731	4.22177	4.7145	4.48248	4.88636	5.21164	5.40654	5.48207	5.26005	5.58072	5.29455	5.16053	5.18021	-0.935617	-1.08709	-0.932319	-0.785798	-0.901318	-1.58341	-1.07279	-0.446036	-0.697726	2.61813e-06	5.64432e-07	1.25726e-05	6.88905e-05	0.000570648	9.93825e-07	2.79851e-07	0.00659946	0.00854608	Mus musculus UDP-glucose dehydrogenase (Ugdh), mRNA	carbohydrate metabolism [0005975]
NM_009469	Mm.34216	-0.751252	-0.408713	0.0494715	0.328923	-0.0869783	-0.347435	-0.777819	-0.590075	-0.50167	-0.438277	-0.490717	0.839386	1.07638	1.13233	1.63679	1.46575	0.834939	0.669203	-0.312975	0.0820043	-0.789914	-0.747455	-1.21931	-1.98423	-2.24357	-1.42501	-1.17087	0.616354	0.902874	0.00193752	0.00135366	0.000461386	6.50949e-05	1.80561e-06	4.75983e-06	0.00278748	Mus musculus Unc-51 like kinase 1 (C. elegans) (Ulk1), mRNA	cell cycle [0007049]
NM_009472	Mm.24430	5.82781	5.2872	5.2388	5.11141	5.69133	5.29945	5.56944	5.65679	5.90569	3.33598	3.62679	3.81732	3.8364	3.56065	4.01437	3.71081	3.38394	3.48504	2.49182	1.66041	1.42148	1.27501	2.13068	1.28508	1.85863	2.27286	2.42065	1.91908e-09	3.57978e-05	0.000176658	1.94516e-07	1.52079e-09	5.44354e-08	1.35368e-09	3.04717e-11	3.06554e-08	Mus musculus unc5 homolog (C. elegans) 3 (Unc5h3), mRNA	axon guidance [0007411]
NM_009476	Mm.4453	3.30822	3.32263	3.22967	3.17388	3.45626	3.36266	3.21218	3.16038	3.37109	2.02872	2.0453	2.42459	2.35017	2.33717	2.71378	2.5944	2.49059	2.62111	1.2795	1.27733	0.805077	0.823707	1.11909	0.648881	0.617784	0.669797	0.749975	2.19054e-06	8.38168e-06	0.000520377	9.75174e-07	1.23007e-06	7.88584e-06	0.00328772	0.011786	0.000611004	Mus musculus uroplakin 2 (Upk2), mRNA	apoptosis [0006915]
NM_009478	Mm.22494	2.49666	2.49511	2.64729	2.74796	2.73571	2.60049	2.58602	2.52566	2.5382	3.16639	3.2754	3.24133	3.3217	3.37035	3.43174	3.50469	3.49281	3.56	-0.669727	-0.780289	-0.594041	-0.573746	-0.634648	-0.831241	-0.918667	-0.967156	-1.0218	0.000360529	0.00247825	0.0166954	0.00267874	5.94076e-05	6.4133e-06	4.80015e-07	5.45673e-06	0.000332821	Mus musculus uroporphyrinogen decarboxylase (Urod), mRNA	heme biosynthesis [0006783]
NM_009491	Mm.14121	2.05881	1.97105	1.57349	1.44838	2.22012	2.17058	1.71124	1.80238	2.26435	0.109121	0.308992	0.216401	0.0722911	0.0518508	-0.106115	-0.0175435	-0.325457	0.100745	1.94969	1.66205	1.35709	1.37609	2.16826	2.27669	1.72878	2.12784	2.1636	5.11949e-07	2.19139e-07	0.00151425	0.000292324	1.10427e-06	1.98521e-11	4.79183e-07	5.72438e-07	1.14336e-06	Mus musculus vomeronasal organ family 2, receptor, 16 (V2r16), mRNA	ossification [0001503]
NM_009496	Mm.32321	2.96084	2.60454	2.38906	2.4957	2.99015	2.68048	2.4993	2.69952	3.16148	0.660587	0.972947	1.25313	1.19103	1.08942	1.20613	1.32083	1.52887	1.29054	2.30025	1.63159	1.13593	1.30468	1.90072	1.47435	1.17847	1.17064	1.87094	2.11556e-07	2.3169e-08	3.20715e-05	1.66804e-08	7.99156e-11	1.85859e-06	0.000426579	0.00120924	1.54642e-07	Mus musculus vesicle-associated membrane protein 1 (Vamp1), mRNA	neurotransmitter release [0007269]
NM_009503	Mm.18921	3.64743	3.96833	4.15863	4.1757	3.69566	3.59649	3.62686	3.85473	3.81566	4.56795	4.22456	4.1797	4.32408	4.18999	4.41709	4.38305	4.00412	3.89983	-0.920515	-0.256234	-0.0210648	-0.148384	-0.494331	-0.820598	-0.756185	-0.14939	-0.0841701	5.488e-05	0.0440697	0.915862	0.232511	0.00315929	8.30143e-06	3.81687e-06	0.259174	0.788438	Mus musculus valosin containing protein (Vcp), mRNA	cell cycle [0007049]
NM_009514	Mm.955	1.52223	1.38916	1.10442	1.00297	1.75653	1.53279	1.1741	1.27835	1.70584	-0.16349	0.139544	-0.228185	-0.274141	-0.280745	-0.316682	-0.127515	-0.132465	-0.222495	1.68572	1.24961	1.33261	1.27711	2.03727	1.84947	1.30161	1.41081	1.92833	2.70401e-06	7.93773e-07	0.000943203	0.000111465	1.86274e-07	1.38707e-06	4.89911e-06	1.13423e-05	2.69825e-07	Mus musculus pre-B lymphocyte gene 3 (Vpreb3), mRNA	blood coagulation [0007596]
NM_009515	Mm.4735	1.30699	1.62849	2.05998	2.17197	1.87146	1.68021	1.97644	1.90735	1.67893	0.23723	0.305536	0.658964	0.565603	0.555098	0.377192	0.335241	0.432635	0.568271	1.06976	1.32295	1.40101	1.60637	1.31637	1.30302	1.6412	1.47472	1.11066	0.0894185	0.0463185	6.72565e-05	1.6712e-07	0.0112569	0.0147329	4.34392e-06	2.00467e-09	0.00131147	Mus musculus Wiskott-Aldrich syndrome protein (Wasp), mRNA	protein complex assembly [0006461]
NM_009516	Mm.8108	2.331	2.5524	2.24068	2.2686	2.20634	1.52449	1.70248	2.25376	2.34863	3.38355	3.28553	3.17848	3.0746	2.94298	3.05814	2.84494	3.5702	3.93211	-1.05256	-0.73313	-0.937801	-0.805994	-0.736641	-1.53365	-1.14246	-1.31645	-1.58348	5.89391e-05	0.000324992	0.0186468	0.0197873	0.0799712	4.60684e-05	0.00222552	0.00137104	4.52179e-06	Mus musculus wee 1 homolog (S. pombe) (Wee1), mRNA	mitosis [0007067]
NM_009518	Mm.5130	3.64853	3.11648	3.00425	2.73346	3.34579	2.71318	2.76495	3.30407	3.69014	0.424116	0.863154	0.984411	0.759831	0.635727	0.939855	0.526655	0.720634	0.957234	3.22441	2.25333	2.01984	1.97363	2.71006	1.77332	2.2383	2.58343	2.73291	4.33656e-12	1.24871e-09	7.60772e-07	1.23914e-06	1.04331e-08	2.17976e-07	1.39348e-06	8.83242e-07	2.26523e-10	Mus musculus wingless related MMTV integration site 10a (Wnt10a), mRNA	signal transduction [0007165]
NM_009532	Mm.4347	1.96636	1.65861	1.55356	1.54424	1.61788	1.34049	1.49798	1.54176	1.54529	2.46561	2.3559	2.30967	2.03554	2.01089	2.07389	2.07075	2.2684	2.41195	-0.499245	-0.697286	-0.756117	-0.491302	-0.393005	-0.733396	-0.572767	-0.726634	-0.866658	3.05972e-05	4.96125e-06	1.24806e-05	0.000151353	0.019005	3.30213e-05	0.0203125	0.00234529	1.37451e-05	Mus musculus X-ray repair complementing defective repair in Chinese hamster cells 1 (Xrcc1), mRNA	single-strand break repair [0000012]
NM_009538	Mm.42200	3.10947	2.39334	1.44646	1.38589	2.03254	1.78444	1.65026	1.74206	2.2922	1.80496	0.887174	0.81731	0.357185	0.137694	0.400811	0.718243	0.470587	0.738435	1.30451	1.50617	0.629148	1.02871	1.89484	1.38363	0.932013	1.27147	1.55377	3.33643e-05	1.75024e-06	0.0991523	0.0042361	6.70837e-06	0.000417042	0.000298429	4.07485e-05	8.77178e-05	Mus musculus zinc finger protein regulator of apoptosis and cell cycle arrest (Zac1), mRNA	apoptosis [0006915]
NM_009541	Mm.4340	1.56045	1.57476	1.7824	1.69015	1.63535	1.66262	1.47663	1.74779	1.76006	1.98298	2.01886	2.22418	2.31841	2.3239	2.36213	2.53858	2.8597	2.77923	-0.422529	-0.4441	-0.441777	-0.628264	-0.688544	-0.699504	-1.06195	-1.11191	-1.01917	0.0249847	0.0428584	0.0613807	4.14762e-05	0.000267927	0.000895294	5.50474e-05	4.64115e-08	1.36647e-05	Mus musculus zinc finger protein 100 (Zfp100), mRNA	nucleic acid binding [0003676]
NM_009551	Mm.2904	2.34574	3.00629	3.08108	3.17662	2.44201	3.05052	2.71125	2.87786	3.05507	3.20458	3.07455	3.3233	3.585	3.79331	3.95537	4.10274	3.63109	3.46581	-0.858838	-0.0682596	-0.242225	-0.408379	-1.3513	-0.904853	-1.39149	-0.753225	-0.410738	0.00457884	0.730241	0.255257	0.029994	4.56283e-07	5.46354e-05	1.33863e-10	0.00113853	0.199662	Mus musculus zinc finger protein 216 (Zfp216), mRNA	polyubiquitylation [0000209]
NM_009569	Mm.3105	4.65534	3.9598	3.85775	3.59433	4.5493	3.98538	3.9951	4.17397	4.66077	2.0221	2.1903	2.07118	1.88613	1.89668	1.82057	1.91537	1.41201	1.56216	2.63324	1.76949	1.78657	1.70821	2.65262	2.16481	2.07973	2.76195	3.09861	2.54774e-09	2.85718e-07	1.15911e-09	3.25013e-10	5.09937e-12	4.65192e-08	9.21057e-12	0.000230206	8.51921e-06	Mus musculus zinc finger protein, multitype 1 (Zfpm1), mRNA	transcription regulation from Pol II promoter [0006357]
NM_009574	Mm.5047	5.29365	5.12632	5.28286	4.59661	4.95087	5.23053	5.6943	5.40694	5.4217	2.1226	2.08387	2.03505	2.09454	1.94833	2.41157	2.20674	2.4774	2.47421	3.17105	3.04246	3.24782	2.50206	3.00255	2.81896	3.48756	2.92954	2.94749	1.28223e-09	1.2683e-10	2.11793e-06	8.38893e-06	3.53374e-08	1.95506e-10	1.08701e-09	3.28425e-08	1.03542e-10	Mus musculus zinc finger protein of the cerebellum 2 (Zic2), mRNA	transcription regulation [0006355]
NM_009580	Mm.24767	3.44427	3.11308	3.0323	2.90887	3.44339	3.16628	2.78745	2.75326	3.32437	1.22458	0.974514	1.03876	1.06761	1.02615	1.16837	1.01961	1.20397	1.68999	2.21969	2.13856	1.99354	1.84125	2.41724	1.99791	1.76784	1.5493	1.63438	1.69894e-08	2.22088e-08	1.0676e-06	1.10687e-09	1.31911e-11	4.81181e-08	2.87177e-09	0.000254436	0.0013458	Mus musculus zona pellucida glycoprotein 1 (Zp1), mRNA	binding of sperm to zona lucida [0007339]
NM_009602	Mm.88858	3.46968	3.26306	3.31225	3.11673	3.52823	3.48687	3.27851	3.29774	3.65364	0.876178	0.760469	0.893907	1.05569	1.1119	1.2402	1.24671	0.890656	1.06583	2.59351	2.50259	2.41834	2.06104	2.41633	2.24667	2.03179	2.40709	2.58781	2.6439e-08	5.68967e-09	3.35085e-10	2.65496e-10	7.8154e-10	1.59274e-09	3.20392e-08	5.49954e-09	3.82738e-11	Mus musculus cholinergic receptor, nicotinic, beta polypeptide 2 (neuronal) (Chrnb2), mRNA	synaptic transmission, cholinergic [0007271]
NM_009611	Mm.30959	2.88772	3.6313	3.83895	3.5282	3.0071	2.99613	2.9827	3.2249	3.09365	3.65969	4.0541	4.24233	4.5021	3.94857	3.77773	3.84803	4.09321	3.70653	-0.771962	-0.422806	-0.403386	-0.973904	-0.941472	-0.781607	-0.865322	-0.86831	-0.612885	9.02266e-05	0.0150153	0.111734	2.33464e-08	2.57253e-09	0.000723866	1.01168e-05	1.10745e-08	4.05931e-07	Mus musculus actin-like 7a (Actl7a), mRNA	cytoskeleton organization and biogenesis [0007010]
NM_009613	Mm.89854	3.6659	3.46885	3.36004	3.04072	3.61563	3.57581	3.69715	3.66895	3.95425	1.07009	1.09436	1.09818	1.0817	1.08229	1.41097	1.29436	1.60547	1.5441	2.59581	2.37448	2.26186	1.95902	2.53334	2.16484	2.40279	2.06348	2.41015	9.15535e-09	7.18416e-11	3.06505e-07	2.69934e-10	1.48128e-09	3.98439e-09	1.62383e-09	1.66215e-07	3.4257e-11	Mus musculus a disintegrin and metalloprotease domain 11 (Adam11), mRNA	integrin receptor signal signaling pathway [0007229]
NM_009615	Mm.27681	2.23517	2.66782	3.03467	3.09024	2.598	2.29015	2.58477	2.97188	2.69671	2.8949	3.33935	3.71985	3.9488	3.443	3.47839	3.45504	3.3562	3.14932	-0.659728	-0.671536	-0.685175	-0.858567	-0.845001	-1.18824	-0.870275	-0.384323	-0.452607	0.00017987	0.00162825	0.00141351	2.22722e-06	0.00253514	0.000196496	0.00020507	0.0858324	0.0616675	Mus musculus a disintegrin and metalloproteinase domain 17 (Adam17), mRNA	signal transduction [0007165]
NM_009624	Mm.4294	1.19678	1.86196	2.37502	2.37262	2.11993	1.87796	2.0787	2.37601	2.27553	2.34163	2.53434	2.63316	2.85363	3.19381	3.42943	3.26181	3.14569	3.19338	-1.14486	-0.672382	-0.258143	-0.481011	-1.07388	-1.55147	-1.18311	-0.76968	-0.917857	0.0192598	0.0318678	0.301002	0.0397212	1.23353e-06	2.42314e-08	8.94059e-08	0.000999686	0.000173013	Mus musculus adenylate cyclase 9 (Adcy9), mRNA	adenylate cyclase activation [0007190]
NM_009625	Mm.3407	3.73697	3.9652	3.70334	3.4664	3.54782	3.62462	3.57929	3.41561	3.56981	2.72304	2.15698	2.41608	2.70681	2.36813	2.49746	2.2795	2.4201	2.47953	1.01393	1.80822	1.28726	0.759584	1.17969	1.12716	1.29979	0.995508	1.09029	3.09715e-05	3.45622e-08	0.000969849	0.0315738	3.16042e-07	1.11953e-07	2.85679e-05	0.00129998	1.43269e-06	Mus musculus adenylate cyclase activating polypeptide 1 (Adcyap1), mRNA	neuropeptide signaling pathway [0007218]
NM_009626	Mm.8473	1.38416	1.18782	1.42901	1.22642	1.41467	1.12676	1.55302	1.39049	1.5678	2.28789	2.42295	2.25391	2.22936	2.46348	2.48444	2.50242	2.6048	2.42233	-0.90373	-1.23513	-0.824906	-1.00294	-1.04881	-1.35768	-0.949393	-1.21431	-0.854531	0.00064738	6.85341e-05	0.00303905	6.5719e-05	2.92737e-08	4.37648e-07	9.1262e-08	2.36632e-05	0.000272448	Mus musculus alcohol dehydrogenase 3 complex (Adh3), mRNA	metabolism [0008152]
NM_009633	Mm.57196	4.7957	4.14304	4.24963	4.17618	4.71077	4.21864	4.51364	4.70919	4.9633	1.16936	1.04194	0.991601	0.96787	1.0598	1.2813	1.04381	1.27222	1.29704	3.62635	3.1011	3.25803	3.20831	3.65097	2.93734	3.46984	3.43696	3.66626	2.03094e-10	3.48768e-12	6.03936e-10	2.73377e-12	7.73249e-11	9.64981e-11	2.06303e-10	6.10241e-11	8.07507e-14	Mus musculus adrenergic receptor, alpha 2b (Adra2b), mRNA	biological_process unknown [0000004]
NM_009634	Mm.38151	3.15808	3.33514	3.18489	3.18781	3.16898	3.1617	3.14895	3.09794	3.19173	4.11577	4.16204	4.0325	4.00176	4.05549	4.10043	4.18587	4.31507	4.41229	-0.957692	-0.826897	-0.847604	-0.813952	-0.886514	-0.938732	-1.03692	-1.21713	-1.22056	6.15436e-06	0.00057942	0.000636246	8.39895e-05	9.88367e-07	1.43901e-06	1.83697e-06	5.80454e-06	1.4747e-05	Mus musculus adenylosuccinate lyase (Adsl), mRNA	purine nucleotide biosynthesis [0006164]
NM_009640	Mm.2550	0.67985	0.841963	0.663185	0.352694	0.799353	0.891978	0.736149	0.553727	0.874734	-0.34663	-0.315653	-0.325031	-0.292644	-0.330863	-0.176121	-0.233557	-0.256927	-0.39698	1.02648	1.15762	0.988217	0.645338	1.13022	1.0681	0.969706	0.810654	1.27171	1.34601e-06	7.64975e-06	0.0069667	0.022542	0.000606016	0.000963924	0.00693214	0.0144624	1.69117e-06	Mus musculus angiopoietin (Agpt), mRNA	endoderm development [0007492]
NM_009647	Mm.42040	3.65233	2.8368	2.62347	2.75829	3.36274	3.14659	3.24106	3.37564	3.67917	0.466003	0.297549	0.701311	0.764133	0.647509	0.569885	0.721627	0.850071	0.733752	3.18633	2.53925	1.92216	1.99415	2.71523	2.57671	2.51943	2.52557	2.94542	7.76512e-09	2.9493e-05	0.000226877	7.69465e-06	5.07951e-10	1.48176e-08	5.84533e-10	4.77477e-08	4.56802e-08	Mus musculus adenylate kinase 4 (Ak4), mRNA	nucleobase, nucleoside, nucleotide and nucleic acid metabolism [0006139]
NM_009656	Mm.2621	2.95037	2.88383	3.23126	3.31863	3.06118	2.96143	3.31657	3.31933	3.12973	3.93748	4.1173	4.07371	4.08061	4.35987	4.3477	4.31654	4.37373	4.10143	-0.987102	-1.23348	-0.842446	-0.761983	-1.29869	-1.38627	-0.99997	-1.0544	-0.971701	4.86072e-06	2.46377e-06	0.000366401	7.22949e-05	3.03918e-06	3.10697e-09	4.69152e-08	2.49291e-06	1.66539e-06	Mus musculus aldehyde dehydrogenase 2, mitochondrial (Aldh2), mRNA	metabolism [0008152]
NM_009658	Mm.451	3.12928	3.8922	4.15982	3.91813	3.32802	3.58798	3.66211	3.48017	3.24885	4.70271	4.63687	4.9604	5.35527	4.86185	4.54772	4.81066	5.00346	4.69722	-1.57342	-0.744666	-0.800578	-1.43714	-1.53383	-0.959733	-1.14855	-1.52329	-1.44837	3.85602e-08	0.00407592	0.0172794	9.9886e-08	3.53782e-10	0.000345382	0.000145862	1.52928e-06	1.85581e-06	Mus musculus aldo-keto reductase family 1, member B1 (aldose reductase) (Akr1b1), mRNA	carbohydrate metabolism [0005975]
NM_009668	Mm.4383	1.50731	1.54134	1.40615	1.95186	0.785634	0.946859	1.07129	1.81987	1.61201	1.71945	0.385297	0.451129	1.39438	1.31009	1.86829	2.02521	0.883722	0.0715037	-0.212132	1.15605	0.955017	0.557487	-0.52446	-0.921433	-0.953918	0.936147	1.54051	0.489631	0.00517477	0.00537966	0.125911	0.0490852	0.0001187	1.26793e-06	0.00096498	2.78936e-08	Mus musculus myc box dependent interacting protein 1 (Bin1), mRNA	actin cytoskeleton [0015629]
NM_009670	Mm.3526	1.98952	2.42176	2.52395	2.36736	2.16292	2.13058	2.23952	2.51837	2.2046	2.70605	3.00191	3.0074	3.36006	3.14649	3.36918	3.25569	3.03852	2.64269	-0.716536	-0.580144	-0.483445	-0.992695	-0.983567	-1.2386	-1.01617	-0.520145	-0.438094	6.9827e-07	0.00212065	0.126852	3.81238e-06	1.84907e-07	4.86011e-08	4.46117e-07	0.00162666	0.00771468	Mus musculus ankyrin 3, epithelial (Ank3), mRNA	non-selective vesicle transport [0006899]
NM_009679	Mm.18946	3.41689	3.11806	2.43523	2.92141	3.78951	2.76077	1.87666	2.65289	3.32227	2.41808	2.00434	2.15416	2.28655	2.26133	2.13465	2.40523	2.31318	2.29944	0.99881	1.11372	0.281075	0.634862	1.52818	0.626114	-0.52857	0.339712	1.02282	5.48601e-05	4.56453e-07	0.651515	0.021906	3.80869e-07	0.150574	0.00207781	0.164237	0.000530958	Mus musculus adaptor protein complex AP-2, mu1 (Ap2m1), mRNA	intracellular protein traffic [0006886]
NM_009691	Mm.19133	1.15859	0.888878	0.793657	0.911112	1.63452	1.46855	0.943692	0.9716	1.46868	-0.18326	0.00108599	-0.187079	0.018125	0.0878596	-0.514486	-0.104281	-0.285071	-0.335097	1.34185	0.887792	0.980736	0.892987	1.54666	1.98304	1.04797	1.25667	1.80378	0.000497354	0.00222835	0.0188964	0.062457	0.000423101	2.1548e-07	0.00911124	0.00370266	3.43768e-05	Mus musculus amyloid beta (A4) precursor-like protein 2 (Aplp2), mRNA	signal transduction [0007165]
NM_009694	Mm.27822	5.75031	6.11031	5.99376	5.89632	5.61228	5.51222	5.61675	5.54638	5.332	6.36489	6.42718	5.85515	5.99044	5.82666	6.04319	5.99117	5.96222	5.67512	-0.614582	-0.316876	0.138602	-0.0941237	-0.214385	-0.530973	-0.374415	-0.415842	-0.34312	4.87308e-07	0.00948653	0.357139	0.357399	0.0789204	9.43427e-06	0.00255002	0.0336731	0.00910212	Mus musculus apolipoprotein B editing complex 2 (Apobec2), mRNA	mRNA editing [0006381]
NM_009706	Mm.35059	2.03185	2.47888	2.11202	1.69146	2.20716	2.5521	2.25776	1.90364	2.15144	0.0466792	-0.129753	-0.121088	0.34911	0.566005	0.199638	0.233193	0.151653	-0.120332	1.98517	2.60864	2.23311	1.34235	1.64115	2.35246	2.02456	1.75199	2.27178	1.34862e-07	2.7879e-08	0.000801832	0.042899	0.00615674	6.44729e-08	4.21704e-05	6.11822e-05	1.3332e-06	Mus musculus rho GTPase activating protein 5 (Arhgap5), mRNA	signal transduction [0007165]
NM_009707	Mm.33353	2.00959	1.1822	1.22749	1.42546	2.20816	1.56079	0.971014	1.48509	2.16742	-0.156382	-0.301348	0.0416851	-0.0286375	0.397649	0.0304947	-0.00432951	0.0290122	0.0347562	2.16597	1.48355	1.18581	1.45409	1.81051	1.5303	0.975344	1.45608	2.13267	3.66817e-05	0.000218897	5.50839e-05	2.56437e-05	6.86911e-07	0.00906864	0.151956	0.00640797	4.987e-06	Mus musculus rho GTPase activating protein 6 (Arhgap6), mRNA	RHO protein signal transduction [0007266]
NM_009710	Mm.31099	3.69459	3.9127	4.19592	4.17429	4.02368	2.91381	3.12768	4.43251	4.07412	4.48945	4.56003	4.79949	4.80049	4.49283	4.92974	4.86703	4.89701	4.91729	-0.794864	-0.647331	-0.603561	-0.6262	-0.46915	-2.01593	-1.73934	-0.464498	-0.843174	1.38328e-06	0.000107639	0.0038419	0.000567931	0.048743	0.0352956	0.0907459	0.27668	6.84538e-06	Mus musculus ADP-ribosyltransferase 1 (Art1), mRNA	post-translational membrane targeting [0006620]
NM_009716	Mm.641	3.02736	3.15645	3.22362	3.38182	3.34347	3.35283	3.27026	3.30471	3.21142	4.5168	4.30319	4.36959	4.62072	4.64663	5.07291	4.9199	4.84576	4.64275	-1.48944	-1.14674	-1.14597	-1.2389	-1.30316	-1.72008	-1.64964	-1.54105	-1.43133	9.73231e-06	7.4079e-06	1.01729e-05	2.29495e-06	2.89e-07	1.54717e-10	5.26215e-10	2.09874e-08	4.22754e-05	Mus musculus activating transcription factor 4 (Atf4), mRNA	transcription regulation [0006355]
NM_009719	Mm.57236	2.49726	2.62913	2.42253	2.36385	2.81351	2.83669	2.58763	2.16928	2.4558	1.31908	1.08391	1.17092	1.19049	1.50891	1.93963	1.79434	1.79061	1.6545	1.17817	1.54522	1.25162	1.17336	1.3046	0.897059	0.793292	0.378671	0.801301	2.71842e-07	3.20956e-07	0.00145987	0.000102842	0.00173246	2.28119e-05	0.00308692	0.210035	0.00334289	Mus musculus atonal homolog 5 (Drosophila) (Atoh5), mRNA	biological_process unknown [0000004]
NM_009721	Mm.4550	2.65856	2.69429	2.85057	2.29868	2.64129	1.98381	2.14194	2.4148	2.76958	1.43605	1.31878	1.03296	0.879812	2.24513	1.53986	2.50415	1.72766	0.756452	1.22251	1.37551	1.81761	1.41887	0.396162	0.443957	-0.362217	0.687137	2.01313	3.512e-06	3.99799e-06	5.53707e-06	0.000454513	0.21805	0.132558	0.182168	0.0231905	5.51352e-08	Mus musculus ATPase, Na+/K+ transporting, beta 1 polypeptide (Atp1b1), mRNA	cell adhesion [0007155]
NM_009722	Mm.42255	3.08711	3.78282	3.66642	2.78575	2.95098	2.65611	2.6926	2.19897	2.11474	4.04135	3.44543	2.42794	2.30368	3.12755	2.46679	3.0239	2.11521	2.24603	-0.954235	0.337396	1.23848	0.482063	-0.176566	0.189318	-0.331297	0.0837595	-0.131285	7.60373e-07	0.0692538	0.00353585	0.26157	0.664065	0.318104	0.167018	0.59689	0.728359	Mus musculus ATPase, Ca++ transporting, cardiac muscle, slow twitch 2 (Atp2a2), mRNA	calcium ion transport [0006816]
NM_009735	Mm.163	4.26308	4.29452	4.8437	5.70346	5.41588	4.86691	4.9745	4.90533	5.0525	5.08901	4.81088	5.39713	5.73113	5.86529	5.91037	5.43979	5.4758	6.23265	-0.82593	-0.516362	-0.553422	-0.0276702	-0.44941	-1.04345	-0.465293	-0.570468	-1.18015	2.32682e-06	0.00157241	0.000968724	0.870892	0.0943566	2.98695e-10	0.00367407	8.84901e-05	2.13037e-09	Mus musculus beta-2 microglobulin (B2m), mRNA	defense response [0006952]
NM_009736	Mm.688	3.84521	4.08077	4.42134	4.16494	4.0767	4.30316	4.12208	4.126	4.18508	4.46005	4.2334	4.20916	4.42857	4.58359	4.72962	4.80541	4.55959	4.40704	-0.614835	-0.15263	0.212176	-0.263626	-0.506894	-0.426453	-0.683329	-0.433585	-0.22196	0.00169297	0.421012	0.401301	0.161756	0.0174749	0.00133159	1.34588e-06	0.029384	0.28435	Mus musculus Bcl2-associated athanogene 1 (Bag1), mRNA	apoptosis [0006915]
NM_009739	Mm.8903	1.77358	2.04428	2.16446	2.27654	1.65129	2.04012	1.85069	2.37314	2.19541	2.64472	2.71066	3.01487	3.20622	3.29847	3.32971	3.47763	3.35358	2.83739	-0.871142	-0.666382	-0.850406	-0.929683	-1.64717	-1.28959	-1.62694	-0.980444	-0.641981	0.000132017	0.00256444	0.002433	0.000121903	9.93589e-10	8.65722e-09	1.11276e-08	2.04016e-07	2.52267e-05	Mus musculus branched chain ketoacid dehydrogenase kinase (Bckdk), mRNA	transport [0006810]
NM_009746	Mm.2898	1.8216	1.70376	1.59509	1.43448	1.44368	1.12881	1.29622	1.51311	1.20986	2.44162	1.94084	1.61658	1.88229	1.49516	1.47352	1.44404	1.92608	1.84592	-0.620028	-0.237086	-0.0214825	-0.447818	-0.051484	-0.344706	-0.14782	-0.412968	-0.636068	1.40943e-06	0.24353	0.948426	0.0165067	0.520417	0.00308561	0.151484	0.0181348	0.0366597	Mus musculus B-cell CLL/lymphoma 7C (Bcl7c), mRNA	protein modification [0006464]
NM_009747	Mm.4500	2.17593	2.36384	2.78348	3.00517	2.64577	2.05204	2.21889	2.87583	2.66545	3.10352	3.43146	4.11308	4.2498	3.50977	3.77758	3.53074	3.44428	3.41717	-0.927592	-1.06762	-1.3296	-1.24463	-0.864	-1.72554	-1.31185	-0.568445	-0.751721	1.43542e-06	5.53422e-08	0.0249201	0.00931052	0.000216006	1.91401e-05	6.75355e-06	0.000206901	0.00360487	Mus musculus bradykinin receptor, beta 2 (Bdkrb2), mRNA	chemotaxis [0006935]
NM_009752	Mm.2040	0.884507	1.39322	2.31091	2.34623	1.84335	1.57317	1.65852	2.10035	1.88971	2.43089	2.3234	2.98534	3.15514	2.97739	3.08025	3.14647	3.17371	3.06033	-1.54639	-0.930184	-0.674431	-0.80891	-1.13405	-1.50707	-1.48795	-1.07336	-1.17063	0.0256496	0.196676	0.000126529	9.07829e-06	6.092e-06	0.00116909	0.00550706	1.62086e-05	6.14767e-05	Mus musculus beta-galactosidase complex (Bgl), mRNA	carbohydrate metabolism [0005975]
NM_009757	Mm.42160	1.61234	1.68172	1.4151	1.29467	2.00092	1.97611	1.42582	1.29024	1.72092	-0.183571	-0.164016	-0.350882	-0.420747	-0.368561	-0.281724	-0.383154	-0.452768	-0.176042	1.79591	1.84574	1.76598	1.71541	2.36948	2.25783	1.80898	1.74301	1.89696	5.38137e-09	5.20713e-10	1.14025e-06	6.31724e-05	7.91223e-10	4.13699e-10	3.71958e-06	1.58901e-07	3.74412e-07	Mus musculus bone morphogenetic protein 15 (Bmp15), mRNA	oogenesis [0007292]
NM_009758		1.24224	1.50321	1.68737	1.42433	1.49923	1.84626	1.64304	1.38145	1.56961	-0.0572139	0.190031	0.305936	0.100224	0.0392746	0.147087	0.0508988	-0.0328914	0.266275	1.29946	1.31318	1.38143	1.32411	1.45996	1.69917	1.59214	1.41434	1.30333	3.09448e-05	3.69709e-05	5.5865e-09	5.84385e-08	2.86771e-05	5.07329e-08	1.09674e-06	5.38244e-08	6.58331e-05	Mus musculus bone morphogenetic protein receptor, type 1A (Bmpr1a), mRNA	TGFbeta receptor signaling pathway [0007179]
NM_009760	Mm.2159	3.00847	3.86454	4.0046	4.04542	3.3945	4.16159	3.91413	3.91975	3.72218	3.99774	4.23738	4.23035	4.43901	4.54817	4.85186	4.90453	4.45332	4.10287	-0.989267	-0.372837	-0.225745	-0.393588	-1.15367	-0.69027	-0.990403	-0.533568	-0.380687	5.22041e-07	0.0502433	0.211792	0.00381233	3.46803e-07	9.01263e-05	2.11373e-08	3.25313e-05	0.100089	Mus musculus BCL2/adenovirus E1B 19 kDa-interacting protein 1, NIP3 (Bnip3), mRNA	apoptosis [0006915]
NM_009761	Mm.29820	2.30514	2.64213	2.74623	2.9513	2.49532	2.81052	2.42727	2.52793	2.39668	3.48183	3.18595	3.32255	3.46241	3.48994	3.77267	3.85767	3.25445	2.60853	-1.17669	-0.543818	-0.576323	-0.511111	-0.994619	-0.962149	-1.4304	-0.726513	-0.211854	8.52307e-05	0.00543205	0.00409722	0.000694781	5.08577e-05	7.5844e-07	1.04924e-10	8.06116e-05	0.523368	Mus musculus BCL2/adenovirus E1B 19 kDa-interacting protein 3-like (Bnip3l), mRNA	repression of survival gene products [0008634]
NM_009763	Mm.24612	1.71663	1.03849	0.903157	1.33436	1.83923	0.62163	0.0485129	1.18408	1.83536	-0.309619	-0.448319	0.380415	0.42584	0.175324	0.174021	0.264153	0.203819	0.338915	2.02625	1.48681	0.522743	0.908518	1.6639	0.447609	-0.21564	0.980257	1.49644	0.000304909	0.0012613	0.108321	0.00438331	6.00965e-06	0.464515	0.70072	0.00836826	5.69579e-05	Mus musculus BP-3 alloantigen (Bp3), mRNA	post-translational membrane targeting [0006620]
NM_009771	Mm.28734	1.11723	1.11733	0.950153	0.932272	0.720847	0.765984	0.745841	0.939115	0.992726	2.22402	1.90714	1.78343	1.85935	2.00083	1.81205	1.89602	1.89618	1.9	-1.10679	-0.789815	-0.833275	-0.927074	-1.27999	-1.04607	-1.15018	-0.957063	-0.907276	0.000514561	0.011858	0.0167611	2.87748e-05	6.55143e-05	0.000413051	6.49009e-09	0.000419278	6.5143e-05	Mus musculus beta-transducin repeat containing protein (Btrc), mRNA	signal transduction [0007165]
NM_009774	Mm.927	2.4649	2.75038	2.71234	2.71732	2.43608	2.51499	2.1277	2.44185	2.277	3.24131	2.86098	2.75108	2.89809	2.99563	3.10926	3.01459	2.94714	3.00192	-0.776411	-0.110594	-0.0387416	-0.180763	-0.559549	-0.594269	-0.886887	-0.505286	-0.72492	0.000146509	0.373908	0.851609	0.22931	0.00405947	2.61355e-05	2.16353e-08	0.00018884	1.56078e-05	Mus musculus budding uninhibited by benzimidazoles 3 homolog (S. cerevisiae) (Bub3), mRNA	mitotic spindle checkpoint [0007094]
NM_009775	Mm.1508	1.80956	1.95337	2.28774	2.82887	2.42501	2.03815	2.44413	2.57646	2.07213	2.52771	2.31016	2.4595	2.61206	2.30733	2.51747	1.88845	2.43909	2.87843	-0.718146	-0.35679	-0.171767	0.216811	0.117683	-0.479321	0.555679	0.13737	-0.806304	4.1915e-06	0.0147622	0.305954	0.0789082	0.601851	0.00232308	0.00116309	0.422122	0.00708102	Mus musculus benzodiazepine receptor, peripheral (Bzrp), mRNA	mitochondrial translocation [0006628]
NM_009776	Mm.38888	1.69763	1.50256	1.96824	2.43017	2.44455	1.43119	1.21485	1.78132	1.97602	0.187377	0.0339318	1.43701	1.24075	1.16873	1.49078	1.33756	1.15878	1.15451	1.51026	1.46863	0.531238	1.18942	1.27581	-0.0595853	-0.122711	0.622544	0.821513	0.0935637	0.101366	0.000817745	1.31396e-06	0.00127406	0.913194	0.79113	0.0982218	0.0851933	Mus musculus complement component 1 inhibitor (C1nh), mRNA	complement activation [0006956]
NM_009779	Mm.2408	1.61299	2.01041	2.68312	2.77627	2.59429	2.61396	2.61846	2.20529	2.43699	0.364345	0.0209455	0.769614	0.975938	0.799648	0.916726	0.730759	0.641891	1.01871	1.24865	1.98947	1.91351	1.80033	1.79464	1.69723	1.8877	1.56339	1.41828	0.107044	0.0107237	1.68024e-06	1.43498e-07	2.95063e-05	1.32563e-05	4.04078e-05	5.37493e-06	2.75627e-05	Mus musculus complement component 3a receptor 1 (C3ar1), mRNA	chemotaxis [0006935]
NM_009782		2.16964	2.17963	2.43184	2.08056	2.26375	1.88122	2.5926	2.29825	2.32818	3.23951	3.46739	3.31124	3.29104	3.57977	3.55813	3.57836	3.83821	3.57975	-1.06987	-1.28775	-0.879397	-1.21048	-1.31602	-1.67691	-0.985761	-1.53996	-1.25157	0.000249972	8.0798e-05	0.000505633	1.60163e-06	8.39863e-06	1.3329e-06	3.32101e-09	1.03429e-06	7.91331e-09	Mus musculus calcium channel, voltage-dependent, R type, alpha 1E subunit (Cacna1e), mRNA	metabolism [0008152]
NM_009784	Mm.30841	1.16679	2.34857	2.16628	2.07455	1.50409	1.38382	3.03184	2.58964	1.63975	1.26603	2.95617	2.50806	2.60136	1.17111	1.57084	1.70714	1.58745	0.5035	-0.0992307	-0.607603	-0.341781	-0.526809	0.332977	-0.187023	1.3247	1.00219	1.13625	0.849692	0.0492394	0.209873	0.00191334	0.111974	0.45816	1.14095e-06	0.00999303	6.77833e-06	Mus musculus calcium channel, voltage-dependent, alpha2/delta subunit 1 (Cacna2d1), mRNA	ion transport [0006811]
NM_009785	Mm.42133	3.19807	2.42273	1.68195	1.72344	3.13558	2.50273	2.38669	2.83943	3.40534	0.470731	0.162344	0.19991	0.014961	-0.126848	0.182683	0.0506256	-0.491396	-0.129265	2.72734	2.26039	1.48204	1.70848	3.26243	2.32005	2.33606	3.33083	3.53461	2.1059e-07	1.20017e-05	0.0174087	0.00220767	7.88166e-11	2.22088e-07	5.95441e-08	1.59951e-08	2.89763e-08	Mus musculus calcium channel, voltage dependent, alpha2/delta subunit 3 (Cacna2d3), mRNA	cell adhesion [0007155]
NM_009790	Mm.34246	3.84903	3.94836	4.05378	4.13868	4.11384	3.78397	3.77516	4.16448	3.98707	4.2637	4.26345	4.52858	4.73432	4.52667	4.77355	4.61087	4.53421	4.093	-0.414678	-0.315086	-0.474795	-0.595641	-0.412826	-0.98958	-0.835707	-0.369731	-0.105929	8.90932e-06	0.0594601	0.0913313	0.000305801	0.000766623	1.83066e-07	3.29766e-06	0.028686	0.380332	Mus musculus calmodulin (Calm), mRNA	developmental processes [0007275]
NM_009795	Mm.6534	3.51364	3.98222	3.97702	4.20158	3.65106	3.52142	3.52042	3.86348	3.58939	4.17053	3.92369	3.95688	4.06992	3.84661	4.07574	4.15412	4.17491	4.10775	-0.656886	0.058525	0.0201483	0.131662	-0.195553	-0.554315	-0.633702	-0.31143	-0.518368	0.00156882	0.631524	0.897556	0.162281	0.193859	3.75812e-05	3.61388e-08	0.164493	0.00358146	Mus musculus calpain 4 (Capn4), mRNA	positive control of cell proliferation [0008284]
NM_009798	Mm.2945	1.96549	2.93954	2.90184	3.30706	2.02028	2.24162	2.15232	2.57877	2.26283	3.67246	3.24501	3.34323	3.68632	3.2178	3.4022	3.49095	3.16966	2.89386	-1.70697	-0.30547	-0.44139	-0.379256	-1.19752	-1.16058	-1.33863	-0.5909	-0.631029	0.00142099	0.131091	0.0458421	0.00539666	0.00010256	3.52201e-06	6.70606e-09	0.000153243	2.67589e-05	Mus musculus capping protein beta 1 (Cappb1), mRNA	actin filament organization [0007015]
NM_009801	Mm.1186	0.121087	0.707266	0.884671	0.702171	0.0112262	0.888538	0.477492	0.269106	0.205106	0.890982	0.523224	1.19054	1.76259	1.59822	1.22872	1.55553	1.36099	0.960808	-0.769896	0.184042	-0.305869	-1.06042	-1.587	-0.340182	-1.07804	-1.09189	-0.755701	0.00519902	0.583689	0.318162	0.000786895	1.48755e-06	0.270601	0.000599964	0.000338179	0.00677344	Mus musculus carbonic anhydrase 2 (Car2), mRNA	protein targeting [0006605]
NM_009814	Mm.15343	3.94791	3.70018	3.20887	2.66407	3.32606	2.71478	2.76182	2.81589	3.05377	4.81291	3.04769	2.0747	1.65165	2.23045	0.930724	2.07529	1.28823	1.94771	-0.865006	0.652489	1.13418	1.01242	1.09561	1.78405	0.686539	1.52766	1.10606	6.10079e-06	2.05443e-05	0.000612089	0.000220908	1.18899e-06	3.30788e-06	0.0142566	0.000130214	0.0480721	Mus musculus calsequestrin 2 (Casq2), mRNA	striated muscle contraction [0006941]
NM_009824	Mm.12429	2.77979	2.7499	2.72079	2.54984	2.70336	2.59204	2.51125	2.70573	2.79822	2.21183	2.03985	1.91112	1.99171	2.5436	2.67554	2.34088	2.28683	2.06031	0.567957	0.710044	0.809673	0.558131	0.159767	-0.0834991	0.170367	0.4189	0.737915	0.000613028	0.00986667	0.00409007	0.000319688	0.246907	0.676849	0.139979	0.000240613	1.39676e-09	Mus musculus CBFA2T3 identified gene homolog (human) (Cbfa2t3h), mRNA	cell proliferation [0008283]
NM_009828	Mm.4189	3.93545	3.10783	2.94285	2.95171	3.82363	2.81408	2.88872	3.29789	3.94557	1.88607	0.576336	0.342877	-0.0809155	-0.163491	-0.484481	-0.489408	0.213063	0.759473	2.04938	2.5315	2.59997	3.03263	3.98712	3.29856	3.37813	3.08482	3.1861	1.33614e-06	1.19109e-08	1.1212e-08	9.35661e-09	1.94893e-11	4.65755e-07	1.44754e-09	5.70899e-09	5.94098e-09	Mus musculus cyclin A2 (Ccna2), mRNA	cell cycle control [0000074]
NM_009831	Mm.2103	1.79364	2.87238	2.83094	2.77787	1.778	2.36177	1.73216	1.99756	2.44838	1.93953	2.00927	2.39971	3.10401	3.30565	3.01487	3.09668	2.56036	1.977	-0.145881	0.863108	0.431222	-0.326142	-1.52765	-0.653098	-1.36453	-0.562798	0.471382	0.61385	0.000754573	0.0425131	0.0411277	4.48987e-09	0.000607167	3.10883e-09	0.0015521	0.213992	Mus musculus cyclin G (Ccng), mRNA	cell cycle control [0000074]
NM_009837	Mm.6821	3.4241	3.6136	3.45022	3.55153	3.33305	3.32815	3.1013	3.28664	3.25468	4.11971	3.74757	3.57888	3.73684	3.9033	3.98543	3.89474	3.61434	3.6679	-0.695616	-0.133964	-0.128662	-0.185313	-0.570254	-0.657273	-0.793434	-0.327705	-0.413226	6.15945e-05	0.326549	0.540502	0.233566	0.000371596	6.57556e-06	1.38066e-07	0.0666019	0.0646521	Mus musculus chaperonin subunit 4 (delta) (Cct4), mRNA	cell cycle control [0000074]
NM_009848	Mm.2824	2.87487	2.77102	2.57753	2.35652	2.6517	2.63069	2.57706	2.49957	2.79024	1.14339	0.397935	0.279304	0.738816	0.735277	0.996448	0.883297	0.734237	0.621905	1.73148	2.37309	2.29823	1.6177	1.91643	1.63424	1.69376	1.76533	2.16833	3.02147e-06	0.000235518	6.50829e-05	4.18545e-06	6.21164e-07	9.99718e-08	5.53419e-09	2.54414e-05	7.34113e-06	Mus musculus ectonucleoside triphosphate diphosphohydrolase 1 (Entpd1), mRNA	cell adhesion [0007155]
NM_009853	Mm.15819	0.341619	-0.00891045	1.56351	3.58882	2.89467	1.44819	1.19232	2.08017	2.10258	0.392825	-0.011076	0.710261	0.832578	0.391239	0.303937	0.442716	0.582487	1.13785	-0.0512061	0.0021655	0.853244	2.75624	2.50343	1.14425	0.7496	1.49769	0.964728	0.934716	0.996965	0.0159374	8.76413e-10	0.00184972	0.0994529	0.0688522	0.000270906	8.20496e-05	Mus musculus CD68 antigen (Cd68), mRNA	developmental processes [0007275]
NM_009854	Mm.4100	2.60228	3.24777	3.06005	3.07616	3.14206	2.87239	3.28374	3.15855	2.77097	3.59913	3.92176	4.41084	4.64715	5.1049	5.35754	5.35224	4.73399	3.93627	-0.996857	-0.673994	-1.35079	-1.57099	-1.96284	-2.48515	-2.06849	-1.57543	-1.16531	1.73602e-10	4.6922e-05	0.000249892	8.08919e-08	4.77631e-08	1.37491e-12	2.76703e-09	4.23284e-05	0.00296359	Mus musculus CD7 antigen (Cd7), mRNA	immune response [0006955]
NM_009856	Mm.57175	0.289126	0.434478	1.33544	2.36124	2.16657	0.881417	1.37708	1.00575	0.821444	1.48847	1.20887	0.862019	0.630791	0.823627	0.70322	0.442206	0.61632	1.15681	-1.19934	-0.774395	0.473419	1.73045	1.34294	0.178196	0.93487	0.389428	-0.335366	0.0102402	0.0324165	0.0354532	5.642e-06	0.00802017	0.59204	3.57127e-05	0.168472	0.171289	Mus musculus CD83 antigen (Cd83), mRNA	signal transduction [0007165]
NM_009861	Mm.1022	1.73321	1.71044	1.10133	1.30019	0.65548	0.992642	0.918815	1.28402	1.20926	2.01288	1.55205	1.84091	2.5636	2.2548	2.78987	2.5453	2.29045	2.1732	-0.279668	0.158395	-0.739578	-1.26341	-1.59932	-1.79723	-1.62648	-1.00642	-0.963941	0.37523	0.347528	0.00203214	8.11326e-07	2.97194e-05	1.11653e-07	4.13848e-06	2.10193e-06	0.000315445	Mus musculus cell division cycle 42 homolog (S. cerevisiae) (Cdc42), mRNA	cell growth and/or maintenance [0008151]
NM_009864	Mm.35605	2.10109	2.30579	1.9417	1.40508	2.08702	2.48872	1.80841	1.17972	1.77529	-0.286111	-0.129604	-0.275006	0.459454	0.275547	-0.40876	-0.0521446	-0.0959473	0.238464	2.3872	2.43539	2.21671	0.945629	1.81147	2.89748	1.86055	1.27567	1.53683	1.23226e-08	5.82987e-09	0.00123749	0.181377	0.000595537	3.73082e-09	0.00766484	0.0701678	0.0133289	Mus musculus cadherin 1 (Cdh1), mRNA	cell adhesion [0007155]
NM_009870	Mm.6839	1.88244	2.17529	2.07353	2.30259	1.10481	1.20843	1.13137	1.76686	1.50201	2.85728	1.87829	1.95664	2.00929	1.75555	2.03588	1.91995	1.72468	1.56183	-0.974848	0.297003	0.116886	0.2933	-0.650749	-0.827451	-0.788577	0.0421844	-0.0598148	0.0128093	0.0154999	0.427633	0.0128112	0.124523	0.000756773	1.33828e-06	0.728572	0.780362	Mus musculus cyclin-dependent kinase 4 (Cdk4), mRNA	cell cycle [0007049]
NM_009883	Mm.4863	2.39047	2.98731	2.82239	3.07752	3.04065	2.87897	2.86242	3.01368	2.50235	3.01613	3.27462	3.44703	3.37217	3.51425	3.60997	3.4336	3.10085	2.79744	-0.62566	-0.287306	-0.624637	-0.294653	-0.473601	-0.731009	-0.571184	-0.0871668	-0.29509	1.55302e-06	0.246591	0.0263211	0.0118935	0.0311731	0.0044952	0.00176891	0.467685	0.254604	Mus musculus CCAAT/enhancer binding protein (C/EBP), beta (Cebpb), mRNA	transcription regulation [0006355]
NM_009894	Mm.10737	3.08925	3.14454	3.61352	3.6274	3.9649	3.89279	3.83574	3.67177	3.83731	0.972666	0.803551	1.48227	1.03244	0.458614	1.04266	1.45972	1.6461	1.80828	2.11658	2.34099	2.13125	2.59496	3.50628	2.85014	2.37601	2.02568	2.02904	0.0246374	0.0135794	8.7284e-05	1.77995e-05	9.13302e-06	3.54542e-05	9.43186e-06	0.000157088	8.29222e-09	Mus musculus cell death-inducing DNA fragmentation factor, alpha subunit-like effector B (Cideb), mRNA	apoptosis [0006915]
NM_009912	Mm.57051	1.63162	1.87223	1.93293	1.92138	2.41363	2.17189	1.91415	1.96771	2.1475	0.360801	0.881438	1.12439	0.812773	0.566319	0.402372	0.515567	0.144543	0.0229121	1.27082	0.990795	0.808544	1.10861	1.84731	1.76952	1.39859	1.82317	2.12458	0.034637	0.0844257	0.128776	0.0123765	2.09322e-06	2.12075e-05	0.000835321	0.00027657	0.000108152	Mus musculus chemokine (C-C) receptor 1 (Cmkbr1), mRNA	defense response [0006952]
NM_009941	Mm.2136	5.21376	5.34944	5.47786	5.30731	5.39728	5.11711	5.49117	5.27192	4.98536	6.24758	6.38918	6.33422	6.35334	6.2176	6.07624	6.31423	6.53062	6.27784	-1.03383	-1.03974	-0.856358	-1.04604	-0.820321	-0.959135	-0.823061	-1.2587	-1.29248	1.8234e-06	2.40176e-06	0.00224949	2.03302e-06	5.98386e-05	1.25482e-07	0.000680908	3.23945e-06	3.08134e-06	Mus musculus cytochrome c oxidase, subunit IV (Cox4), mRNA	energy pathways [0006091]
NM_009943	Mm.43824	4.21016	4.37127	4.30697	4.29572	4.39364	4.14233	4.63234	4.6634	4.15273	5.43747	5.51796	5.52026	5.62935	5.25263	5.6411	5.63389	5.91181	5.58965	-1.22731	-1.14669	-1.2133	-1.33363	-0.858991	-1.49877	-1.00155	-1.24841	-1.43691	5.09684e-08	3.1361e-06	0.00123808	1.43673e-08	0.00797045	2.00321e-08	9.28565e-06	4.25078e-06	2.31845e-06	Mus musculus cytochrome c oxidase, subunit VI a, polypeptide 2 (Cox6a2), mRNA	energy pathways [0006091]
NM_009944	Mm.12907	4.60441	4.97981	4.87297	4.80776	5.04396	4.16457	5.16742	4.9248	4.73537	5.81785	6.29297	5.99116	6.03184	6.10362	6.01202	6.0684	6.30612	5.98622	-1.21344	-1.31316	-1.1182	-1.22408	-1.05966	-1.84745	-0.900981	-1.38132	-1.25086	1.10317e-05	4.86258e-07	1.6829e-05	2.81134e-07	2.70675e-05	6.99879e-07	2.88153e-06	3.42239e-07	2.52161e-06	Mus musculus cytochrome c oxidase, subunit VIIa 1 (Cox7a1), mRNA	electron transport [0006118]
NM_009946	Mm.4705	3.67199	2.91906	2.64534	2.79011	3.51258	2.97808	2.98486	3.49408	3.8835	-0.105672	-0.153836	-0.208043	-0.195796	0.0957322	-0.01375	-0.33224	-0.0394999	0.0832792	3.77766	3.07289	2.85339	2.9859	3.41685	2.99183	3.3171	3.53358	3.80022	8.82053e-11	1.1962e-08	1.56543e-08	1.55949e-08	2.93023e-09	4.06996e-09	3.97084e-11	6.40399e-11	5.44957e-10	Mus musculus complexin 2 (Cplx2), mRNA	neurotransmitter release [0007269]
NM_009948	Mm.34881	2.38459	2.98699	2.68075	2.42765	1.82622	1.93417	1.73529	2.01472	2.21841	2.56031	2.20823	2.25515	2.56377	2.65081	2.41872	2.82822	2.54303	1.54656	-0.175715	0.778756	0.425596	-0.136123	-0.824598	-0.484543	-1.09294	-0.528304	0.671842	0.292301	2.33655e-06	0.0324801	0.419367	0.00121308	0.00991631	8.96918e-05	0.012472	0.000542067	Mus musculus carnitine palmitoyltransferase 1, muscle (Cpt1b), mRNA	fatty acid metabolism [0006631]
NM_009953	Mm.4546	0.198223	0.308386	1.65644	1.34254	1.54996	1.26109	1.04646	1.1081	1.35504	1.32315	1.81946	2.42448	2.23179	2.46373	2.6524	2.86275	2.66312	1.85031	-1.12493	-1.51107	-0.768045	-0.889245	-0.913767	-1.3913	-1.81629	-1.55502	-0.495269	0.0611542	0.0151779	0.00172076	0.000532561	0.00147645	0.0240437	0.00124678	9.77625e-07	0.24318	Mus musculus corticotropin releasing hormone receptor 2 (Crhr2), mRNA	G-protein signaling, coupled to cAMP nucleotide second messenger [0007188]
NM_009955	Mm.42108	0.868272	0.748897	1.26114	1.4007	1.40618	1.46236	1.62286	1.62163	1.83826	1.49275	2.01267	2.10607	2.15574	2.32759	2.44932	2.50673	2.68493	2.62669	-0.624474	-1.26378	-0.844927	-0.755036	-0.92141	-0.986956	-0.883871	-1.06331	-0.788425	0.119337	0.00220193	0.000459113	0.000837344	5.91243e-06	0.010285	9.60894e-08	1.74313e-06	0.000566193	Mus musculus dihydropyrimidinase-like 2 (Dpysl2), mRNA	nucleobase, nucleoside, nucleotide and nucleic acid metabolism [0006139]
NM_009964	Mm.178	4.25854	4.47228	5.01681	4.8362	4.81654	4.73686	5.06554	4.90672	4.7193	5.34873	5.47831	5.61791	5.79346	5.65053	5.77561	5.79502	5.93514	5.55103	-1.09019	-1.00602	-0.601097	-0.957259	-0.833983	-1.03875	-0.729478	-1.02842	-0.831729	4.04096e-07	4.51159e-06	0.00602781	3.64386e-06	3.95423e-05	3.70801e-08	4.14958e-06	0.000123365	0.000433817	Mus musculus crystallin, alpha 2 (Crya2), mRNA	heat shock response [0006951]
NM_009970	Mm.156264	0.906784	0.785566	1.34973	2.37689	2.07455	1.37441	1.56035	1.25045	1.26899	0.970052	0.630688	0.64107	0.598554	0.422646	0.9003	0.375621	0.406009	1.14457	-0.0632679	0.154878	0.708664	1.77834	1.6519	0.474113	1.18473	0.844443	0.124421	0.727415	0.429839	0.00153089	7.44964e-07	0.00191443	0.171851	0.0041047	0.0198138	0.671783	Mus musculus colony stimulating factor 2 receptor, alpha, low-affinity (granulocyte-macrophage) (Csf2ra), mRNA	receptor [0004872]
NM_010000	Mm.876	1.24314	0.592808	0.909402	1.22222	1.12541	0.891261	1.48841	1.86003	1.58196	-0.100082	0.0543115	0.200149	-0.28433	0.0588897	0.126265	0.241404	0.59962	0.013885	1.34322	0.538496	0.709253	1.50655	1.06652	0.764996	1.24701	1.26041	1.56807	5.76699e-05	0.0141871	0.0799007	6.34316e-06	0.00300072	0.0552557	0.000437272	0.00761642	0.000389002	Mus musculus cytochrome P450, 2b9, phenobarbitol inducible, type a (Cyp2b9), mRNA	electron transport [0006118]
NM_010006	Mm.104363	2.28648	2.38542	2.48102	2.47626	2.42078	2.16171	2.20298	2.35005	2.28218	2.98276	2.94766	3.00114	3.00496	3.00441	3.03666	3.01361	3.00631	2.94354	-0.696284	-0.562238	-0.520122	-0.528692	-0.583631	-0.874947	-0.810634	-0.656263	-0.661362	3.62513e-05	0.0053524	0.0145359	0.00473273	2.02716e-06	2.15556e-06	3.26516e-05	9.24352e-05	0.00487473	Mus musculus cytochrome P450, 2d9 (Cyp2d9), mRNA	electron transport [0006118]
NM_010010	Mm.41911	4.93566	4.10689	4.00464	4.2076	4.87554	4.12314	3.99915	4.41057	4.94966	0.25842	0.0752251	0.596118	0.482369	0.422707	0.360957	0.393422	0.180247	0.201368	4.67724	4.03166	3.40852	3.72523	4.45284	3.76218	3.60573	4.23033	4.74829	2.16972e-10	1.15558e-09	1.03011e-12	3.23524e-10	2.09427e-12	2.33387e-09	1.94796e-09	8.01293e-10	2.16084e-10	Mus musculus cytochrome P450, 46 (cholesterol 24-hydroxylase) (Cyp46), mRNA	cholesterol catabolism [0006707]
NM_010012	Mm.20889	1.63313	1.40899	1.34327	1.43379	1.86916	1.92809	1.54279	1.40626	1.7351	0.196352	0.397683	0.440515	0.44674	0.460304	0.121315	0.314379	0.594291	0.586047	1.43678	1.01131	0.902755	0.987053	1.40886	1.80678	1.22841	0.811969	1.14905	3.79637e-07	0.00010127	0.00549377	1.80577e-06	1.24945e-05	2.81955e-07	7.05735e-05	0.00130748	0.000320073	Mus musculus cytochrome P450, 8b1, sterol 12 alpha-hydrolase (Cyp8b1), mRNA	prostaglandin metabolism [0006693]
NM_010014	Mm.18527	-0.634185	-0.282089	-0.52246	-1.12818	-1.42846	-0.603221	-0.574676	-0.171394	-0.0819219	0.31547	0.141398	-0.140401	-0.337781	-0.107976	-0.229014	-0.422362	0.0689962	-0.137939	-0.949656	-0.423487	-0.382058	-0.7904	-1.32049	-0.374208	-0.152314	-0.24039	0.0560167	0.00327611	0.0861684	0.159421	0.00305544	4.63409e-06	0.175895	0.497472	0.176082	0.858984	Mus musculus disabled homolog 1 (Drosophila) (Dab1), mRNA	neurogenesis [0007399]
NM_010020	Mm.41993	3.86828	2.84593	2.69066	2.73222	3.70929	2.87449	3.11419	3.5732	3.97328	-0.359002	-0.237701	-0.203328	-0.524812	-0.363291	-0.613332	-0.574304	-0.147485	-0.205214	4.22728	3.08363	2.89399	3.25703	4.07258	3.48782	3.6885	3.72068	4.1785	1.07595e-10	5.07398e-09	1.03842e-07	1.9179e-09	3.59804e-13	8.98859e-09	3.34715e-10	2.87138e-11	5.74558e-10	Mus musculus solute carrier family 6 (neurotransmitter transporter, dopamine), member 3 (Slc6a3), mRNA	neurotransmitter release [0007269]
NM_010021	Mm.15050	0.48901	0.0823033	0.31401	0.267878	0.548377	0.24344	0.214812	0.277044	0.751347	-0.17948	0.0966267	-0.370272	-0.0809864	-0.313617	-0.438502	-0.524612	-0.735726	-0.524388	0.66849	-0.0143234	0.684282	0.348864	0.861994	0.681941	0.739424	1.01277	1.27573	0.0329131	0.967512	0.0118962	0.204398	0.000406469	0.0162094	6.98535e-05	0.00504601	5.03486e-06	Mus musculus deleted in azoospermia-like (Dazl), mRNA	germ cell development [0007281]
NM_010022	Mm.3636	1.3889	1.86231	2.06517	1.85724	1.63532	1.83545	1.91534	1.70317	1.39295	1.96309	2.31367	2.41844	2.43709	2.52319	2.45626	2.62794	2.32955	1.87193	-0.574191	-0.451352	-0.353275	-0.579846	-0.887867	-0.620807	-0.712607	-0.626375	-0.478987	0.000101953	0.011823	0.0132602	1.24349e-06	2.74145e-09	1.90116e-05	3.71727e-05	0.00410546	0.0911853	Mus musculus dihydrolipoamide branched chain transacylase E2 (Dbt), mRNA	main pathways of carbohydrate metabolism [0006092]
NM_010023	Mm.35833	2.38466	3.24163	3.33589	3.04182	2.66342	2.3813	2.4637	2.88819	2.47622	4.28031	3.92409	3.84892	3.92579	4.11329	3.9663	4.04359	3.7104	3.20669	-1.89565	-0.682458	-0.513028	-0.883969	-1.44988	-1.58499	-1.57988	-0.822216	-0.73047	0.000410374	0.146915	0.0172308	7.28868e-07	4.88699e-12	0.00218776	0.024765	0.00340074	0.0162012	Mus musculus dodecenoyl-Coenzyme A delta isomerase (3,2 trans-enoyl-Coenyme A isomerase) (Dci), mRNA	fatty acid metabolism [0006631]
NM_010025	Mm.12871	1.37024	1.42234	1.20369	0.400314	0.253511	0.821336	1.0655	1.12513	1.39082	0.702096	-0.00541024	-0.0887642	0.0677012	0.0801809	-0.485732	-0.7687	-0.159206	0.0104271	0.668142	1.42775	1.29246	0.332612	0.17333	1.30707	1.8342	1.28433	1.38039	0.0517459	3.85374e-05	0.00284492	0.511456	0.751426	0.000926303	1.36579e-06	4.24227e-05	0.000301856	Mus musculus doublecortin (Dcx), mRNA	central nervous system development [0007417]
NM_010027	Mm.5731	1.0683	0.931075	1.19324	1.63894	1.37188	0.900286	1.35765	1.67373	1.28408	2.47495	2.51928	2.43198	2.45341	2.64531	2.57739	2.40379	2.38696	2.41693	-1.40665	-1.58821	-1.23874	-0.814464	-1.27342	-1.67711	-1.04613	-0.713234	-1.13284	3.82264e-07	0.000667488	0.00730579	0.00241289	0.000375801	8.21396e-05	0.00336893	0.00163684	1.76791e-05	Mus musculus D-dopachrome tautomerase (Ddt), mRNA	melanin biosynthesis from tyrosine [0006583]
NM_010028	Mm.88188	3.41774	4.23422	3.89475	4.02137	3.5834	3.95198	3.62842	3.44519	3.46028	3.70794	3.47036	3.39806	3.60197	3.95914	4.20284	4.31268	3.55361	3.01784	-0.290204	0.763855	0.496691	0.419401	-0.375743	-0.250865	-0.684255	-0.108419	0.442433	0.181513	0.000408676	0.0846114	0.0596159	0.0823216	0.0292943	1.48841e-06	0.677585	0.340641	Mus musculus DEAD (aspartate-glutamate-alanine-aspartate) box polypeptide 3 (Ddx3), mRNA	developmental processes [0007275]
NM_010046	Mm.22633	1.49807	1.26544	1.53629	2.05999	1.52735	1.73503	1.34977	1.30686	1.38782	2.08391	1.67306	1.85373	1.99819	1.82448	2.05005	1.72336	2.02778	2.77318	-0.585848	-0.40762	-0.317437	0.0618057	-0.297135	-0.315017	-0.373586	-0.720918	-1.38536	0.000933625	0.126738	0.0740046	0.774646	0.137175	0.0358632	0.0310873	0.00276379	8.24994e-07	Mus musculus diacylglycerol acyltransferase (Dgat), mRNA	cholesterol metabolism [0008203]
NM_010059	Mm.2524	1.65622	1.60198	1.73375	2.16534	1.93831	1.79139	1.71286	1.72615	1.86148	2.55677	2.7602	2.95184	3.04	2.75811	3.06417	2.96327	2.90654	2.9638	-0.900554	-1.15822	-1.21808	-0.874664	-0.819803	-1.27279	-1.25042	-1.18039	-1.10232	2.2169e-05	2.51901e-05	1.65496e-05	1.08002e-05	8.42743e-05	9.14233e-09	6.09479e-08	2.09182e-05	0.000116983	Mus musculus disrupted meiotic cDNA 1 homolog (Dmc1h), mRNA	meiosis [0007126]
NM_010071	Mm.10761	4.50666	4.2561	4.40902	4.08082	4.59174	4.50141	4.59119	4.25547	4.44345	1.29558	0.982341	1.11852	1.33663	1.25081	1.58371	1.4566	1.67399	1.88132	3.21107	3.27376	3.29049	2.74418	3.34093	2.91771	3.13459	2.58148	2.56212	1.45776e-09	1.21535e-10	7.93103e-10	1.00377e-11	1.27255e-11	7.23603e-13	1.13208e-12	4.47096e-07	3.99775e-07	Mus musculus downstream of tyrosine kinase 2 (Dok2), mRNA	cell surface receptor linked signal transduction [0007166]
NM_010072	Mm.12969	3.89601	3.68763	3.66338	3.80533	3.99434	4.06388	3.61267	4.0657	4.16473	4.64292	4.76109	4.68041	4.6878	4.51967	4.58234	4.67236	4.54488	4.67888	-0.746903	-1.07346	-1.01703	-0.882461	-0.525325	-0.518454	-1.05969	-0.479186	-0.514147	3.23528e-06	0.00360383	0.00970808	9.36781e-06	5.4839e-05	0.0417411	0.000217565	0.041414	0.01066	Mus musculus dolichol-phosphate (beta-D) mannosyltransferase 1 (Dpm1), mRNA	protein glycosylation [0006486]
NM_010080	Mm.1412	2.00352	1.73973	1.55091	1.6231	2.28006	2.01023	1.53833	1.64381	2.29958	0.920822	0.932305	0.8228	0.726921	0.652969	0.871036	0.773626	0.678056	0.573755	1.0827	0.80742	0.728115	0.896181	1.62709	1.13919	0.764702	0.965755	1.72582	0.000217921	9.76218e-06	0.0011004	0.00100261	1.57233e-07	8.44472e-06	0.0097307	0.00386387	6.45209e-09	Mus musculus dentin sialophosphoprotein (Dspp), mRNA	ossification [0001503]
NM_010087	Mm.3386	5.04506	4.88923	5.17763	4.50335	5.05498	5.10586	5.48343	4.70537	4.89893	2.7515	2.06589	2.01336	2.07044	2.1769	2.23528	2.594	2.13306	1.87668	2.29356	2.82334	3.16427	2.43292	2.87808	2.87057	2.88942	2.5723	3.02225	7.9765e-10	6.16085e-09	4.67355e-07	1.97905e-07	6.29674e-12	2.01978e-11	1.69479e-09	1.02037e-08	3.40273e-08	Mus musculus dystrobrevin (Dtn), mRNA	signal transduction [0007165]
NM_010091	Mm.3400	3.58317	3.74614	4.12433	3.92097	4.25698	3.76737	3.73359	3.88575	3.94777	4.11819	4.30644	4.23157	4.16464	4.22398	4.53346	4.40098	4.556	4.70377	-0.535026	-0.560302	-0.107245	-0.243678	0.0330044	-0.766097	-0.667398	-0.670254	-0.756	0.0171398	0.0345351	0.552769	0.135919	0.638414	4.6646e-05	1.19963e-06	0.0013179	0.000916583	Mus musculus dishevelled, dsh homolog (Drosophila) (Dvl), mRNA	signal transduction [0007165]
NM_010094	Mm.1120	0.646137	1.35043	1.66137	1.69942	1.24314	1.12091	1.57795	1.57587	1.4071	1.89441	1.8361	1.96766	2.09232	2.1593	2.20198	2.39385	2.0895	1.63829	-1.24827	-0.485667	-0.306294	-0.392904	-0.916166	-1.08107	-0.815896	-0.51363	-0.231198	0.00280145	0.134246	0.17066	0.100802	0.000319971	0.00195246	2.49229e-06	0.00142779	0.304467	Mus musculus endometrial bleeding associated factor (Ebaf), mRNA	cell growth and/or maintenance [0008151]
NM_010095	Mm.179	2.39059	2.0342	1.97192	1.93608	1.86043	1.96957	2.29998	2.48392	1.95699	2.8432	2.66823	2.55018	2.55184	2.54047	2.70538	2.48089	2.75313	3.04205	-0.452609	-0.634026	-0.578257	-0.615755	-0.680044	-0.735808	-0.180911	-0.269213	-1.08506	0.000581085	6.85617e-05	0.000754325	4.51352e-05	6.53396e-07	3.08391e-06	0.583899	0.55856	3.6904e-06	Mus musculus early B-cell factor 2 (Ebf2), mRNA	transcription regulation [0006355]
NM_010096	Mm.30282	5.92652	5.45269	5.36224	5.06063	6.02686	5.40104	5.54331	5.53381	5.85324	0.247382	0.330348	0.0428521	-0.0427528	-0.141926	0.0560387	0.246643	0.257972	0.113612	5.67914	5.12235	5.31939	5.10338	6.16878	5.345	5.29666	5.27583	5.73963	2.80298e-15	3.04561e-13	2.59375e-15	2.62449e-16	1.89178e-13	1.74553e-11	2.89783e-15	1.10835e-16	1.98766e-15	Mus musculus early B-cell factor 3 (Ebf3), mRNA	transcription regulation [0006355]
NM_010101	Mm.29662	2.51407	2.55626	2.61897	2.2908	2.57494	2.74464	2.8234	2.54312	2.6703	0.0207963	-0.187133	-0.235362	-0.151908	0.0213265	0.215948	-0.171646	0.216081	0.264323	2.49327	2.74339	2.85434	2.44271	2.55361	2.52869	2.99504	2.32704	2.40597	4.51145e-10	1.17059e-07	3.54884e-08	5.59835e-08	3.11845e-09	6.01089e-13	8.28213e-12	4.53349e-10	1.86316e-09	Mus musculus endothelial differentiation, sphingolipid G-protein-coupled receptor, 3 (Edg3), mRNA	G-protein coupled receptor protein signaling pathway [0007186]
NM_010111	Mm.4005	2.35437	2.57589	2.28689	2.01678	2.62223	2.7546	2.46739	2.08375	2.44131	1.30431	1.09081	0.848167	0.646365	0.95682	0.80711	0.93331	0.715973	0.810447	1.05006	1.48508	1.43872	1.37042	1.66541	1.94749	1.53408	1.36778	1.63087	0.000153405	5.06017e-08	0.000876101	5.66329e-05	2.08653e-06	3.03074e-07	5.45293e-06	6.68602e-06	1.15499e-05	Mus musculus ephrin B2 (Efnb2), mRNA	cell-cell signaling [0007267]
NM_010113	Mm.1341	0.841044	2.23366	1.78339	1.27445	0.445397	1.10256	0.388776	0.591131	0.728087	1.8514	2.04382	2.11965	2.24796	1.97529	2.20907	2.23727	1.82908	1.91695	-1.01036	0.189841	-0.336252	-0.973505	-1.52989	-1.10651	-1.84849	-1.23795	-1.18886	0.0618519	0.641587	0.215706	0.000158827	0.00087201	0.00484598	4.68356e-08	3.12132e-06	1.58282e-05	Mus musculus epidermal growth factor (Egf), mRNA	cell cycle [0007049]
NM_010122	Mm.140365	3.23459	3.57726	3.8972	3.49548	3.14236	2.53211	2.39038	3.00504	2.95988	3.92691	3.86402	3.67955	3.54687	3.63606	3.83623	3.84618	3.83665	3.81521	-0.692322	-0.286758	0.217647	-0.0513958	-0.493697	-1.30412	-1.4558	-0.83161	-0.855334	1.6823e-06	0.411126	0.644532	0.883705	0.00376873	0.000423013	0.00243471	0.000158389	4.6863e-05	Mus musculus eukaryotic translation initiation factor 2B (Eif2b), mRNA	protein synthesis initiation [0006413]
NM_010124	Mm.140186	3.32016	2.51898	2.08783	2.36922	3.0921	2.8412	2.60835	2.68588	3.23257	1.38172	1.51131	1.76109	1.58181	1.42414	1.65148	1.78098	1.58405	1.53037	1.93844	1.00767	0.326744	0.787413	1.66795	1.18972	0.827372	1.10182	1.7022	4.15385e-07	0.0146936	0.407266	0.0119947	1.29588e-08	0.000199419	0.000689828	5.66121e-07	2.03983e-06	Mus musculus eukaryotic translation initiation factor 4E binding protein 2 (Eif4ebp2), mRNA	translational regulation [0006445]
NM_010133	Mm.2657	4.41204	4.69069	4.82696	4.71894	4.77953	4.78814	4.74848	4.43626	4.51412	0.937834	1.34729	1.86346	1.94139	1.54463	1.1087	1.15214	1.48347	0.978707	3.47421	3.3434	2.9635	2.77755	3.2349	3.67944	3.59634	2.95279	3.53542	8.05246e-11	5.28122e-08	2.14424e-06	1.55121e-07	1.82198e-10	7.0886e-13	1.51162e-07	6.87253e-10	9.18783e-11	Mus musculus engrailed 1 (En1), mRNA	developmental processes [0007275]
NM_010144	Mm.34533	3.04825	3.16732	3.06141	2.97186	2.97568	2.84921	2.82452	2.62632	2.6285	3.97664	3.76116	3.54747	3.5913	3.72176	3.68067	3.54961	3.67333	3.84389	-0.928384	-0.593847	-0.486064	-0.619444	-0.746081	-0.831457	-0.725091	-1.04701	-1.21539	2.50733e-07	0.001951	0.0186524	0.000403717	2.22649e-05	2.75673e-06	3.25819e-06	5.09891e-05	2.63946e-07	Mus musculus Eph receptor B4 (Ephb4), mRNA	cell proliferation [0008283]
NM_010145	Mm.9075	4.25826	3.41319	3.42776	3.419	4.19407	3.42109	3.35325	3.89596	4.46728	2.2316	1.94937	2.16404	2.23595	2.17281	2.20053	2.48644	2.42859	2.39936	2.02665	1.46383	1.26372	1.18305	2.02126	1.22056	0.866816	1.46737	2.06792	3.04314e-06	3.09522e-07	4.57938e-06	4.2845e-06	4.72778e-08	0.00151867	0.00169583	2.36565e-06	7.3573e-10	Mus musculus epoxide hydrolase 1, microsomal (Ephx1), mRNA	nitrogen metabolism [0006807]
NM_010149	Mm.2653	3.10413	2.37587	2.48501	2.46047	2.79091	2.43434	2.62327	3.14581	3.4683	0.539959	-0.0958137	-0.0109597	-0.0554978	-0.0402642	-0.173112	-0.228399	0.0803571	0.413013	2.56417	2.47168	2.49597	2.51596	2.83117	2.60745	2.85166	3.06545	3.05529	4.67743e-06	1.00112e-06	3.3961e-08	7.40803e-08	1.07555e-08	5.26039e-06	2.72965e-07	1.39254e-07	8.92455e-12	Mus musculus erythropoietin receptor (Epor), mRNA	hematopoeitin/interferon-class (D200-domain) cytokine receptor [0004896]
NM_010167	Mm.41949	1.11461	0.623475	1.10784	1.30534	1.69433	0.698126	1.11111	1.41109	1.43634	2.04729	2.08802	2.20894	1.99887	2.29266	2.31957	2.35525	2.5751	2.38892	-0.932678	-1.46455	-1.1011	-0.693531	-0.598332	-1.62144	-1.24414	-1.16402	-0.952578	0.0668918	0.00280747	1.23965e-06	0.0218083	0.0811154	1.5765e-05	0.000753275	4.57569e-05	0.000166501	Mus musculus eyes absent 4 homolog (Drosophila) (Eya4), mRNA	cell growth and/or maintenance [0008151]
NM_010169	Mm.24816	2.79382	1.16699	0.941017	1.42339	2.52501	1.24344	1.0577	1.9046	2.91573	-0.226523	-0.133372	-0.222301	-0.0601284	-0.0721131	-0.124388	0.0216074	0.250544	0.0540592	3.02034	1.30036	1.16332	1.48352	2.59713	1.36783	1.03609	1.65405	2.86167	4.89091e-07	0.0070957	0.000320463	0.000297186	6.3935e-08	0.00738534	0.0121585	0.00239594	3.56682e-08	Mus musculus coagulation factor II (thrombin) receptor (F2r), mRNA	immune response [0006955]
NM_010170	Mm.1612	1.33893	1.37843	1.323	0.726441	0.756116	1.33191	1.48465	1.4924	1.73883	0.160696	0.0209008	0.367278	0.288071	0.0694354	-0.223617	-0.188121	0.36245	0.371667	1.17823	1.35753	0.955723	0.43837	0.686681	1.55553	1.67277	1.12995	1.36717	0.000523371	0.00642058	0.0540916	0.361818	0.122001	0.00401968	4.85432e-06	0.00492326	0.000882682	Mus musculus coagulation factor II (thrombin) receptor-like 2 (F2rl2), mRNA	immune response [0006955]
NM_010174	Mm.22220	5.23089	5.77551	5.60935	5.01952	5.1942	4.54728	5.19402	4.83445	4.57681	6.26843	6.30304	5.73949	5.63615	6.08345	5.55879	6.3429	5.75512	5.02685	-1.03753	-0.527528	-0.130141	-0.616629	-0.889247	-1.01151	-1.14888	-0.920672	-0.450043	1.23041e-08	0.000964837	0.535562	0.00110784	8.58765e-06	6.14588e-05	1.53598e-07	6.28052e-06	0.136532	Mus musculus fatty acid binding protein 3, muscle and heart (Fabp3), mRNA	negative control of cell proliferation [0008285]
NM_010176	Mm.3798	-0.0309238	-0.0295191	0.803081	0.798453	0.484438	0.378704	0.33849	0.398427	0.416672	1.0198	1.00207	1.43986	1.32711	1.31313	1.45129	1.37288	1.56656	1.74006	-1.05072	-1.03159	-0.636777	-0.52866	-0.828697	-1.07259	-1.03439	-1.16813	-1.32338	0.0394683	0.0400608	0.173419	0.0353625	5.96324e-07	0.00687723	0.02282	0.00262369	7.79918e-05	Mus musculus fumarylacetoacetate hydrolase (Fah), mRNA	double-strand break repair via nonhomologous end-joining [0006303]
NM_010191	Mm.3204	1.41052	1.31771	1.987	1.83952	1.67415	1.99696	1.85068	2.07122	1.92825	2.24849	1.94707	2.61488	2.62239	3.2668	3.47461	3.46465	3.33866	3.14566	-0.837978	-0.629364	-0.627874	-0.782875	-1.59265	-1.47765	-1.61397	-1.26743	-1.21741	0.107105	0.285676	0.00187847	0.00689571	1.69775e-08	1.32641e-07	1.4636e-10	1.60142e-06	1.99388e-07	Mus musculus farnesyl diphosphate farnesyl transferase 1 (Fdft1), mRNA	cholesterol biosynthesis [0006695]
NM_010192	Mm.27723	1.8364	1.66469	1.86691	2.50618	2.11213	1.81386	1.90466	2.58408	2.44941	2.74448	2.97501	3.17131	3.30388	2.95106	3.31789	3.24942	2.92987	2.80145	-0.908074	-1.31031	-1.30439	-0.797699	-0.838923	-1.50404	-1.34476	-0.345786	-0.352046	0.0106891	0.0466233	0.045426	0.0015995	0.000546684	2.41927e-06	7.58185e-07	0.0266675	0.069151	Mus musculus feminization 1 a homolog (C. elegans) (Fem1a), mRNA	cytoskeleton organization and biogenesis [0007010]
NM_010202	Mm.4956	1.20452	0.688323	0.437105	0.313416	1.11774	1.25061	0.980846	1.00873	1.13189	0.634139	1.02268	1.3437	1.45667	2.36685	2.8873	2.75157	2.35019	1.38837	0.570382	-0.33436	-0.906592	-1.14325	-1.24912	-1.63669	-1.77072	-1.34147	-0.256482	0.000989014	0.263752	0.0380447	0.00246908	0.00887106	5.3254e-05	1.55389e-06	0.000885615	0.628298	Mus musculus fibroblast growth factor 4 (Fgf4), mRNA	signal transduction [0007165]
NM_010206	Mm.3157	5.50576	5.07307	5.10494	4.79269	5.381	5.01148	5.12147	5.03433	5.31818	1.05641	0.463285	0.945952	1.0768	0.764753	0.86652	1.09478	1.13571	1.05714	4.44935	4.60979	4.15899	3.71589	4.61625	4.14496	4.02668	3.89863	4.26105	1.14442e-12	1.53315e-13	2.92886e-11	8.02607e-13	3.8638e-12	3.31928e-11	1.03494e-11	9.94908e-12	7.2543e-12	Mus musculus fibroblast growth factor receptor 1 (Fgfr1), mRNA	protein tyrosine kinase [0004713]
NM_010208	Mm.1338	2.02447	0.943587	1.09451	1.46905	2.3254	1.99561	1.8214	1.99496	2.47876	0.320766	0.221931	-0.0650762	0.109394	0.178059	0.329336	0.481476	0.443803	0.442855	1.7037	0.721656	1.15959	1.35966	2.14734	1.66627	1.33992	1.55116	2.03591	0.0136367	0.327271	0.0720563	4.49101e-05	1.51131e-05	0.000450993	3.74984e-06	4.63982e-06	2.34907e-05	Mus musculus Gardner-Rasheed feline sarcoma viral (Fgr) oncogene homolog (Fgr), mRNA	protein tyrosine kinase [0004713]
NM_010212	Mm.6799	1.21519	1.31529	1.05829	0.605574	0.530121	0.355126	0.36	0.561324	0.648753	2.35205	0.713083	0.190476	0.214829	0.540658	0.199456	0.235696	0.644924	0.905246	-1.13685	0.602207	0.867818	0.390746	-0.0105375	0.155671	0.124304	-0.0836	-0.256493	2.82762e-06	0.0823615	0.0237545	0.26166	0.963333	0.348901	0.599326	0.689061	0.304636	Mus musculus four and a half LIM domains 2 (Fhl2), mRNA	developmental processes [0007275]
NM_010217	Mm.1810	1.85586	2.34532	2.25774	1.59458	1.74501	1.50171	1.80961	2.12135	1.88519	3.03479	2.99401	2.71375	1.93431	1.88068	1.8034	2.17117	1.93168	0.822061	-1.17893	-0.64869	-0.456004	-0.339729	-0.13567	-0.301693	-0.361559	0.18967	1.06312	7.40777e-09	0.00026921	0.0162827	0.0981446	0.58607	0.2147	0.0243	0.478354	0.0372114	Mus musculus fibroblast inducible secreted protein (Fisp12), mRNA	response to wounding [0009611]
NM_010219	Mm.12758	1.0431	1.14757	0.776893	0.913052	0.740618	0.800052	0.465766	0.907958	1.00799	2.00498	1.80024	1.85423	1.9792	1.84365	2.13858	2.09421	1.77344	1.61709	-0.961884	-0.652672	-1.07734	-1.06615	-1.10303	-1.33852	-1.62844	-0.865479	-0.609101	0.000751788	0.0110277	0.0017024	7.19714e-05	5.2475e-05	3.36444e-05	1.07113e-06	0.0154333	0.013246	Mus musculus FK506 binding protein 4 (59 kDa) (Fkbp4), mRNA	protein folding [0006457]
NM_010225	Mm.6260	2.84521	2.47407	2.47956	2.38375	2.72606	2.81328	2.77098	2.78105	3.05123	1.14924	0.931451	1.13266	1.28008	1.20575	1.52664	1.24212	1.59714	1.57212	1.69597	1.54262	1.34689	1.10366	1.52031	1.28665	1.52886	1.18392	1.47911	2.4781e-05	2.3458e-05	0.000121887	3.14213e-05	6.82636e-07	3.83351e-06	4.24631e-07	3.18428e-05	4.031e-06	Mus musculus forkhead box F2 (Foxf2), mRNA	transcription regulation [0006355]
NM_010231	Mm.976	2.08729	2.19283	2.34644	2.47927	2.08592	2.35372	2.01719	2.14583	2.06325	2.33262	2.00802	2.43204	2.81303	3.04588	2.79383	2.43756	2.4694	2.78598	-0.245323	0.184817	-0.0856096	-0.333761	-0.959959	-0.440105	-0.420367	-0.32357	-0.722724	0.0898796	0.246716	0.646422	0.0273638	4.27263e-08	3.57087e-05	0.0742484	0.0126783	6.572e-06	Mus musculus flavin containing monooxygenase 1 (Fmo1), mRNA	amino acid and derivative metabolism [0006519]
NM_010241	Mm.88777	0.371774	0.547794	1.15006	0.972546	0.654031	0.94567	1.05065	1.10357	1.07768	1.38328	1.44329	1.62192	1.91217	2.11299	1.91527	2.07158	2.07842	1.83306	-1.01151	-0.895495	-0.471857	-0.939619	-1.45896	-0.969596	-1.02092	-0.974849	-0.755384	0.00790358	0.0180061	0.0768601	0.00296418	5.73989e-07	0.000721267	1.05875e-06	0.000229435	0.00505936	Mus musculus fused toes (Fts), mRNA	ubiquitin-dependent protein degradation [0006511]
NM_010249	Mm.1764	2.15041	1.77113	1.47284	1.41275	2.2543	1.78576	1.7745	1.52554	1.98997	0.675143	0.655196	0.873579	0.793987	0.628328	0.750536	0.637893	0.688748	0.982023	1.47526	1.11593	0.599259	0.618768	1.62597	1.03523	1.13661	0.836788	1.00795	9.90438e-05	0.0034668	0.051497	0.0315601	2.42263e-07	0.00112282	0.00186358	0.0360968	0.0152577	Mus musculus GA repeat binding protein, beta 1 (Gabpb1), mRNA	transcription regulation from Pol II promoter [0006357]
[truncated: 877 more rows]
