# Supplementary material for: Muscle regeneration in dystrophin-deficient mdx mice studied by gene expression profiling
Source: BMC Genomics. 2005 Jul 13;6:98. doi: 10.1186/1471-2164-6-98 (PMC1190170; doi:10.1186/1471-2164-6-98)
Supplement: Additional File 4 — Costameric and DGC related gene expression. [file 1471-2164-6-98-S4.xls]

## Sheet: Table1
Table 1 Costameric and DGC related gene expression
	AccNo	UniGeneID	Description	Gene Ontology	avg mdx	avg WT	Max FC	Age
	U15218		Dystrophin isoform Dp260	calcium binding	2.79835	-0.296612	44.5059	20
	NM_010087	Mm.3386	Dystrobrevin (Dtn)	signal transduction	4.98487	2.21301	23.6714	4
	NM_010698	Mm.25785	LIM domin binding 3 (Ldb3)	developmental processes	3.50223	1.61073	20.5993	14
	NM_013798	Mm.116989	Actin-like (Actl)	muscle development	4.39451	4.21255	2.91576	6
	U43512	Mm.7524	Dystroglycan (Dag1)	muscle contraction	3.78629	4.21065	-2.2263	10
	NM_009228	Mm.1541	Syntrophin, acidic 1 (Snta1)	muscle contraction	3.14074	3.62285	-2.21315	20
	NM_013456	Mm.5316	Actinin alpha 3 (Actn3)	muscle contraction	4.71759	5.21377	-3.55953	12
	NM_007617	Mm.3924	Caveolin 3 (Cav3)	muscle development	3.13984	3.63977	-2.26438	1
	NM_010656	Mm.1209	Sarcospan (Sspn)	muscle development	3.65384	4.16219	-2.73891	6
	AB026997	Mm.29163	Calpastatin	carbohydrate metabolism	1.01623	1.57581	-2.85736	8
	NM_011891	Mm.22815	Sarcoglycan, delta (Sgcd)	muscle development	3.99236	4.63398	-2.62739	12
	NM_007601	Mm.20863	Calpain 3 (Capn3)	muscle development	2.44994	3.25112	-3.46099	12
	NM_016667	Mm.6202	Syntrophin, basic 1 (Sntb1)	muscle contraction	0.446323	1.24807	-4.61955	10
	NM_013871	Mm.38343	Mitogen-activated protein kinase 12 (Mapk12)	cell cycle	3.31214	4.1279	-3.78681	12
	NM_016712	Mm.71935	Tropomodulin 4 (Tmod4)	muscle contraction	5.22227	6.32084	-4.39688	10
	NM_011892	Mm.72173	Sarcoglycan, gamma (Sgcg)	muscle development	3.05319	4.38936	-6.29353	10
	NM_011540	Mm.10762	Titin-cap (Tcap)	muscle development	5.06915	5.39632
	NM_013712	Mm.46232	Integrin beta 1 binding protein 2 (Itgb1bp2)	muscle development	4.93565	5.1177
	L22550	Mm.6712	Desmin	cytoskeleton organization and biogenesis	4.61676	4.6634
	NM_009161	Mm.18709	Sarcoglycan, alpha (Sgca)	muscle development	4.45548	4.84257
	AF188290	Mm.34674	Dysferlin (Dysf)	RAS protein signal transduction	4.0445	3.08333
	NM_010834	Mm.3514	Growth differentiation factor 8 (Gdf8)	cell growth and/or maintenance	3.52907	3.72859
	NM_021895	Mm.143830	Alpha actinin 4 (Actn4)	developmental processes	3.50479	3.74606
	NM_008398	Mm.179747	Integrin alpha 7 (Itga7)	integrin receptor signal signaling pathway	3.23872	2.93551
	NM_019390	Mm.3438	Lamin A (Lmna)	cell shape and cell size control	2.96818	3.18163
	NM_007868	Mm.742	Dystrophin, muscular dystrophy (Dmd)	cell shape and cell size control	2.62595	3.58575
	NM_011890	Mm.89310	Sarcoglycan, beta (Sgcb)	developmental processes	2.10558	2.49087
	AJ251641	Mm.132243	Syncoilin (dystrobrevin binding protein)	cytoskeleton organization and biogenesis	1.58596	1.83705
	AF294811	Mm.273098	Agrin SN isoform (Agrn)	plasma membrane organization and biogenesis	1.56073	0.781215
	AJ293592	Mm.329292	Laminin alpha 3B chain (Lama3B gene)	biological_process unknown	1.54326	2.00318
	NM_011360	Mm.8739	Sarcoglycan, epsilon (Sgce)	muscle development	1.39534	2.03721
	NM_010512	Mm.2770	Insulin-like growth factor 1 (Igf1)	glucose metabolism	1.01113	0.869107
	NM_007927	Mm.18892	Emerin (Emd)	rRNA processing	0.863259	1.43175
	Y12229	Mm.42222	Utrophin	developmental processes	0.804875	1.26178
	AF115383	Mm.27835	Dystonin (Bpag1-n)	developmental processes	0.532112	-0.288213
	AJ010223	Mm.286202	Beta-dystrobrevin	developmental processes	0.453727	-0.00513382
	AJ006803	Mm.329616	Neurexin II	cell adhesion	0.327298	0.169157
	AF119149	Mm.28044	Filamin	developmental processes	0.324844	-0.0454449
	NM_019945	Mm.46379	Syntrophin associated serine/threonine kinase (Sast-pending)	cell cycle	0.309231	0.249685
	NM_009229	Mm.30228	Syntrophin, basic 2 (Sntb2)	muscle contraction	0.195326	0.609601
	Y00769	Mm.4712	Integrin beta 1 subunit	integrin receptor signal signaling pathway	0.174812	-0.118732
	U88623	Mm.1419	Aquaporin-4 (Aqp4)	water transport	0.165796	0.207894
	NM_008080	Mm.1853	GalNacT	carbohydrate metabolism	0.0936494	0.450159
	NM_016782	Mm.8021	Neurexin 4 (contactin associated protein) (Nrxn4)	cell adhesion	-0.055778	-0.0901685
	NM_008712	Mm.44249	Nitric oxide synthase 1, neuronal (Nos1)	protein myristylation	-0.12452	0.0645635
	NM_009502	Mm.12842	Vinculin (Vcl)	cell shape and cell size control	-0.176945	0.0381651
	AJ006804	Mm.255512	Neurexin III	cell adhesion	-0.197619	-0.258973
	NM_007400	Mm.41158	A disintegrin and metalloproteinase domain 12 (meltrin alpha) (Adam12)	myoblast fusion	-0.370102	0.0680854
	U25158	Mm.25326	Dystonin isoform 2	developmental processes	-0.379066	-0.307726
	X73433	Mm.243	Laminin A	biological_process unknown	-0.442582	-0.18571
	NM_007886	Mm.10088	Dystrobrevin, beta (Dtnb)	developmental processes	-0.510835	-0.162072
	U43520	Mm.121662	Dystrophin-related protein 2 (DRP2)	developmental processes	-0.52335	-0.183811
	Legends
	AccNo	GenBank accession number
	UnigeneID	UniGene cluster ID
	avg mdx	Average normalized intensities during timecourse in the mdx mouse (intensities below background are shaded)
	avg WT	Average normalized intensities during timecourse in the control mouse (intensities below background are shaded)
	Max FC	Maximum fold-change during the timecourse (only shown for statistically significant differences in gene expression)
	Age	Age at maximum fold-change in weeks
	Average normalized intensities below background levels are shaded in grey
