# Supplementary material for: Muscle regeneration in dystrophin-deficient mdx mice studied by gene expression profiling
Source: BMC Genomics. 2005 Jul 13;6:98. doi: 10.1186/1471-2164-6-98 (PMC1190170; doi:10.1186/1471-2164-6-98)
Supplement: Additional File 5 — Regeneration associated genes. [file 1471-2164-6-98-S5.xls]

## Sheet: table2
	Table 2 Regeneration associated genes
	Throphic Factors
		Cluster	DMD	mdx1	mdx2	mdx3	8 wkn		AccNo	UniGeneID	Description	Symbol	GOnumber
7077		1	3.3				13.0643		NM_010784	Mm.906	Midkine	Mdk	histogenesis and organogenesis
		1					23.5		NM_008382	Mm.3510	Inhibin beta-E	Inhbe	cell-cell signaling
7058		2					34.2193		NM_010565	Mm.2594	Inhibin beta-C	Inhbc	cell-cell signaling
6719		3					-3.48726		NM_010202	Mm.4956	Fibroblast growth factor 4	Fgf4	signal transduction
666		3					-2.4337		NM_008108	Mm.4213	Growth differentiation factor 3	Gdf3	cell growth and/or maintenance
1962		3					-1.8148		NM_008107	Mm.7914	Growth differentiation factor 1	Gdf1	cell growth and/or maintenance
5694		3	1.5				-1.06335		NM_008808	Mm.2675	Platelet derived growth factor, alpha	Pdgfa	cell surface receptor linked signal transduction
6063		3					8.59213		NM_008734	Mm.6213	Neuregulin 3	Nrg3	signal transduction [0007165]
2540		4					10.6918		NM_009757	Mm.42160	Bone morphogenetic protein 15	Bmp15	oogenesis
3100		4	-1.7				14.485		NM_011057	Mm.144089	Platelet derived growth factor, B polypeptide	Pdgfb	platelet-derived growth factor receptor ligand
3448		5					-4.61767		NM_010113	Mm.1341	Epidermal growth factor	Egf	cell cycle
3254		5					-3.54325		NM_008380	Mm.8042	Inhibin beta-A	Inhba	cell growth and/or maintenance
5851		5					-3.28505		NM_009368	Mm.1291	Transforming growth factor, beta 3	Tgfb3	cell growth and/or maintenance
		6					1.9283		NM_008110	Mm.9714	Growth differentiation factor 9	Gdf9	cell growth and/or maintenance
	Proteases
6410		Cluster	DMD	mdx1	mdx2	mdx3	8 wkn		AccNo	UniGeneID	Description	Symbol	GOnumber
6252		1					12.5956		NM_009613	Mm.89854	A disintegrin and metalloprotease domain 11	Adam11	integrin receptor signal signaling pathway
7688		2					3.55327		NM_008611	Mm.16415	Matrix metalloproteinase 8	Mmp8	proteolysis and peptidolysis
5737		3					-2.34726		NM_007404	Mm.28908	A disintegrin and metalloproteinase domain 9 (meltrin gamma)	Adam9	protein kinase cascade
5601		3					-2.32798		NM_009615	Mm.27681	A disintegrin and metalloproteinase domain 17	Adam17	signal transduction
1702		4			1.75		3.76551		NM_008608	Mm.19945	Matrix metalloproteinase 14	Mmp14	proteolysis and peptidolysis
4483		5					-2.48267		NM_008609	Mm.7283	Matrix metalloproteinase 15	Mmp15	protein modification
		6		3.5	2.2025		13.3629		NM_011593	Mm.8245	Tissue inhibitor of metalloproteinase	Timp	histogenesis and organogenesis
	Membrane Associated
6437		Cluster	DMD	mdx1	mdx2	mdx3	8 wkn		AccNo	UniGeneID	Description	Symbol	GOnumber
3753		1	1.6		-1.52		-2.23951		NM_016872	Mm.42184	Vesicle-associated membrane protein 5	Vamp5	myogenesis
3504		1					3.36685		AF059176	Mm.344033	EGF-like growth factor receptor ErbB4 extracellular domain	Erbb4	protein tyrosine kinase
1186		1					6.69073		NM_009496	Mm.32321	Vesicle-associated membrane protein 1	Vamp1	neurotransmitter release
5728		1					7.3596		D13289	Mm.4974	Neural cell adhesion molecule, partial cds	Ncam1	cell adhesion
2498		1					7.65032		NM_010770	Mm.42226	Matrilin 3	Matn3	cell adhesion
4330		1	1.8				101.114		NM_010206	Mm.3157	Fibroblast growth factor receptor 1	Fgfr1	protein tyrosine kinase
7667		2					4.03549		NM_018803	Mm.88820	Synaptotagmin 10	Syt10	transport
5131		2					4.37877		X59306	Mm.325541	Neural cell adhesion molecule muscle-specific domain	Ncam1	cell adhesion
2169		2					19.3431		NM_013523	Mm.57155	Follicle stimulating hormone receptor	Fshr	spermatogenesis
3373		2	2.8			7	20.8279		NM_011693	Mm.1021	Vascular cell adhesion molecule 1	Vcam1	cell adhesion
5600		2					21.9185		NM_020492	Mm.89320	Glycine receptor, alpha 1 subunit	Glra1	ion transport
2848		2					54.7506		NM_007799	Mm.33671	Cathepsin E	Ctse	proteolysis and peptidolysis
3054		2					245.886		D26157	Mm.153842	Prostacyclin receptor mRNA	Pitgr	G-protein signaling, coupled to cyclic nucleotide second messenger
7003		3	-2		-1.59		-2.70571		NM_008465	Mm.6952	Karyopherin (importin) alpha 1	Kpna1	NLS-bearing substrate-nucleus import
5988		3			-2.36		-2.03556		NM_010284	Mm.3986	Growth hormone receptor	Ghr	hematopoeitin/interferon-class (D200-domain) cytokine receptor
3154		3					-1.68955		NM_009668	Mm.4383	Myc box dependent interacting protein 1	Bin1	actin cytoskeleton
2191		4					4.24474		NM_010557	Mm.1009	Interleukin 4 receptor, alpha	Il4ra	cell surface receptor linked signal transduction
2745		4	-1.6				4.30578		NM_009758	Mm.237825	Bone morphogenetic protein receptor, type 1A	Bmpr1a	TGFbeta receptor signaling pathway
3157		4					4.68188		AF004858	Mm.12806	Platelet activating factor receptor	Ptafr	chemotaxis
1305		4					10.7858		NM_010559	Mm.2856	Interleukin 6 receptor, alpha	Il6ra	cell surface receptor linked signal transduction
2994		5					-3.26697		NM_013933	Mm.23943	Vesicle-associated membrane protein	Vapa	protein complex assembly
2995		5					-2.43588		NM_016796	Mm.10699	Vesicle-associated membrane protein 4	Vamp4	protein complex assembly
1798		5					-2.05973		AF167441	Mm.32894	E-cadherin binding protein E7	Cbll1	cytoskeleton organization and biogenesis
6231		5	1.7				-1.75987		AF108462	Mm.22731	b4 integrin interactor homolog	Itgb4bp	protein biosynthesis
6672		5					-1.6701		NM_007912	Mm.8534	Epidermal growth factor receptor	Egfr	protein tyrosine kinase
6346		5			2.73		2.65264		NM_007779	Mm.22574	Colony stimulating factor 1 receptor	Csf1r	protein tyrosine kinase
5406		5					3.12703		NM_007518	Mm.57217	Axonal-associated cell adhesion molecule	Axcam	cell adhesion
560		6					2.66248		NM_010509	Mm.6834	Interferon (alpha and beta) receptor 2	Ifnar2	cell surface receptor linked signal transduction
7026		6			6.55		6.12921		U66888	Mm.2254	Emr1	Emr1	cell adhesion
5114		6	2.3				6.88963		NM_008397	Mm.25232	Integrin alpha 6	Itga6	integrin receptor signal signaling pathway
1226		6	4		9.155	8.6	7.74691		NM_008404	Mm.1137	Integrin beta 2 (CD18)	Itgb2	integrin receptor signal signaling pathway
6112		6					8.18907		NM_016718	Mm.103668	Ninjurin 2	Ninj2	neurogenesis
	Signal Transduction
		Cluster	DMD	mdx1	mdx2	mdx3	8 wkn		AccNo	UniGeneID	Description	Symbol	GOnumber
5780		1					4.81906		NM_008714	Mm.31255	Notch gene homolog 1 (Drosophila)	Notch1	histogenesis and organogenesis
4438		1					6.29667		NM_007889	Mm.5049	Dishevelled 3, dsh homolog (Drosophila)	Dvl3	signal transduction
3144		1					6.9506		NM_019535	Mm.143603	SH3 domain protein 2A	Sh3d2a	central nervous system development
4484		1					7.30131		D32210	Mm.57005	Notch gene homolog 2 (Drosophila)	Notch2	histogenesis and organogenesis
284		1					9.72402		NM_007866	Mm.12896	Delta-like 3 homolog (Drosophila)	Dll3	skeletal development
3166		1					23.8842		NM_008163	Mm.6900	Growth factor receptor bound protein 2	Grb2	EGF receptor signaling pathway
885		1					44.5772		NM_016695	Mm.36242	Membrane protein, palmitoylated 2	Mpp2	signal transduction
4130		1	1.9				49.224		NM_009164	Mm.4462	SH3-domain binding protein 1	Sh3bp1	signal transduction
5400		2					1.88522		NM_020265	Mm.103593	Dickkopf-2	Dkk2	cell adhesion
5100		2					2.28659		NM_008957	Mm.57070	Patched homolog	Ptch	signal transduction
4386		2					4.39774		NM_020012	Mm.22086	TRIAD2 type I	Triad2	signal transduction
3247		2					7.56612		NM_009060	Mm.2118	Regucalcin	Rgn	cell growth and/or maintenance
3112		2					12.9656		NM_009427	Mm.4218	Transducer of ErbB-2.1	Tob1	negative control of cell proliferation
6718		2					15.0302		NM_009518	Mm.5130	Wingless related MMTV integration site 10a	Wnt10a	signal transduction
2504		2					70.4627		NM_007685	Mm.2531	Cripto, FRL-1, cryptic family 1	Cfc1	signal transduction
2535		2					120.723		AF098796	Mm.28999	SLM-1	Slm1	spermatogenesis
4824		2					206.075		NM_010949	Mm.4390	Numb gene homolog (Drosophila)	Numb	neurogenesis
7075		3					-6.29733		NM_015759	Mm.20436	Faciogenital dysplasia homolog 3	Fgd3	histogenesis and organogenesis
7137		3					-4.94965		NM_009861	Mm.1022	Cell division cycle 42 homolog (S. cerevisiae)	Cdc42	cell growth and/or maintenance
6077		3					-1.99424		NM_009048	Mm.4479	RalBP1 associated Eps domain containing protein	Reps1	EGF receptor signaling pathway
6061		3					-1.91499		NM_007888	Mm.5114	Dishevelled 2, dsh homolog (Drosophila)	Dvl2	signal transduction
5269		3					-1.77524		NM_008856	Mm.8040	Protein kinase C, eta	Pkch	protein phosphorylation
		3					-1.5		NM_008284	Mm.6793	Harvey rat sarcoma virus oncogene	Hras1	GTP binding
3519		4					3.66225		NM_010950	Mm.49224	Numb-like	Numbl	neurogenesis
2601		4					4.41723		AF073935	Mm.22094	WW domain binding protein 16	Dlgap4	cell growth and/or maintenance
3153		4				4.6	28.2453		NM_010071	Mm.10761	Downstream of tyrosine kinase 2	Dok2	cell surface receptor linked signal transduction
2233		4					96.5683		NM_011035	Mm.142334	P21 (CDKN1A)-activated kinase 1	Pak1	axon guidance
3472		5					-4.10194		NM_008413	Mm.809	Janus kinase 2	Jak2	signal transduction
2606		5					-3.30361		AF130313	Mm.34866	N-WASP binding protein WISH	Wasbp	cell growth and/or maintenance
13		5					-2.90085		NM_008715	Mm.4173	Notch2-like	Notch2l	cell growth and/or maintenance
860		5					-2.02892		NM_013871	Mm.38343	Mitogen-activated protein kinase 12 (p38gamma)	Mapk12	cell cycle
5138		5	-1.7		1.505		-1.23983		NM_007617	Mm.3924	Caveolin 3	Cav3	muscle development
4771		5					1.03356		NM_010091	Mm.3400	Dishevelled, dsh homolog (Drosophila)	Dvl	signal transduction
5773		5					1.3331		NM_008540	Mm.100399	MAD homolog 4 (Drosophila)	Madh4	common-partner SMAD protein phosphorylation
5098		5					3.00411		NM_011691	Mm.57191	Vav oncogene	Vav	signal transduction
3162		5			2.07		3.51381		AF117340	Mm.15918	MAP kinase kinase kinase 1	Mekk1	activation of JUN kinase
6678		6					-5.41472		Z14249	Mm.8385	Mitogen activated protein kinase	erk-1	cell cycle
7409		6					-3.74525		NM_010014	Mm.18527	Disabled homolog 1 (Drosophila)	Dab1	neurogenesis
4636		6	-1.8				-2.23946		NM_008859	Mm.2921	Protein kinase C, theta	Pkcq	protein phosphorylation
2826		6					2.46892		NM_010566	Mm.15105	Inositol polyphosphate-5-phosphatase, 145 kDa	Inpp5d	signal transduction
4721		6					3.72984		NM_009515	Mm.4735	Wiskott-Aldrich syndrome protein	Wasp	protein complex assembly
7070		6					4.32864		NM_013630	Mm.2973	Polycystic kidney disease 1 homolog	Pkd1	histogenesis and organogenesis
6412		6		2.1	7.6925		24.4791		NM_011662	Mm.46301	TYRO protein tyrosine kinase binding protein	Tyrobp	intracellular signaling cascade
	Transcription
		Cluster	DMD	mdx1	mdx2	mdx3	8 wkn		AccNo	UniGeneID	Description	Symbol	GOnumber
3946		1					-3.33627		NM_010425	Mm.4758	Forkhead box D3	Foxd3	transcription regulation
5878		1					2.28742		NM_008500	Mm.12881	LIM homeobox protein 6	Lhx6	transcription regulation
1339		1					3.24623		AF182945	Mm.176369	SOX15	Sox15	transcription regulation
5559		1					3.27937		NM_008936	Mm.1386	Paired like homeodomain factor 1	Prop1	transcription regulation
7177		1					3.99511		NM_008238	Mm.4496	Forkhead box N1	Foxn1	transcription regulation
5877		1					4.57364		NM_010225	Mm.6260	Forkhead box F2	Foxf2	transcription regulation
2011		1					5.08337		NM_010249	Mm.1764	GA repeat binding protein, beta 1	Gabpb1	transcription regulation from Pol II promoter
4258		1					5.08815		NM_008259	Mm.4578	Forkhead box A1	Foxa1	transcription regulation
879		1					6.66216		NM_007989	Mm.42011	Forkhead box H1	Foxh1	transcription regulation
3624		1					7.72262		NM_021877	Mm.7598	Hairless	hr	transcription regulation
68		1					8.99711		NM_008452	Mm.26938	Kruppel-like factor 2 (lung)	Klf2	transcription regulation
7491		1					61.128		D83144	Mm.15630	Six3a	Six3a	transcription regulation
5885		2					-1.89519		NM_008272	Mm.4765	Homeo box C9	Hoxc9	transcription regulation
6531		2					-1.60289		NM_010451	Mm.131	Homeo box A2	Hoxa2	transcription regulation
4909		2					1.2396		NM_007500	Mm.57229	Atonal homolog 1 (Drosophila)	Atoh1	biological_process unknown
7189		2					1.92571		NM_013597	Mm.116715	Myocyte enhancer factor 2A	Mef2a	transcription regulation
6211		2					1.94968		NM_011487	Mm.1550	Signal transducer and activator of transcription 4	Stat4	transcription regulation from Pol II promoter
3609		2					2.31041		NM_011551	Mm.2845	Transcription factor UBF	Tcfubf	transcription regulation
2646		2					4.08218		Z18958	Mm.286407	Sox 9	Sox9	transcription regulation
3281		2					4.15609		NM_016791	Mm.10085	Nuclear factor of activated T-cells, cytoplasmic 1	Nfatc1	transcription regulation
7478		2					6.47357		NM_020580	Mm.182439	TH1 homolog (Drosophila)	Th1	DNA repair
3629		2					6.61913		AF179425	Mm.21146	Transcription factor GATA-6	Gata6	transcription regulation
7173		2		-2.5	2.22		6.94066		NM_007679	Mm.4639	CCAAT/enhancer binding protein (C/EBP), delta	Cebpd	transcription regulation
6106		2	3				7.55215		NM_010698	Mm.25785	LIM domin binding 3	Ldb3	developmental processes
1015		2					7.63827		NM_011549	Mm.2305	Transcription factor EB	Tcfeb	transcription regulation
2307		2					8.71785		NM_010262	Mm.1306	Gastrulation brain homeobox 2	Gbx2	transcription regulation
6199		2					11.6774		NM_011415	Mm.4272	Slug, chicken homolog	Slugh	transcription regulation
2007		2					13.3797		NM_018781	Mm.103737	Early growth response 3	Egr3	circadian rhythm
3285		2				3.4	14.2918		NM_009116	Mm.1802	Paired related homeobox 2	Prrx2	transcription regulation
4902		2					23.1415		NM_020256	Mm.100832	Mus musculus zinc finger transcription factor Kaiso	Znf-kaiso	transcription regulation
6764		2					29.4906		NM_010450	Mm.26954	Homeo box A11	Hoxa11	skeletal development
6219		2					39.358		X16511	Mm.4444	HOX 3.3 PRII transcript	Hoxc6	transcription regulation
3300		3					-9.74182		NM_009236	Mm.2878	SRY-box containing gene 18	Sox18	transcription regulation
6525		3					-4.13273		NM_011097	Mm.4832	Paired-like homeodomain transcription factor 1	Pitx1	transcription regulation
6527		3					-3.6846		AF165984	Mm.27734	Iroquois-class homeobox protein Irx1	Irx1	transcription regulation
3096		3					-3.58766		NM_020007	Mm.141993	Muscleblind-like (Drosophila)	Mbnl	transcription
5236		3					-2.80841		NM_010703	Mm.2029	Lymphoid enhancer binding factor 1	Lef1	transcription regulation
		3					-2.14		NM_009097	Mm.29910	Ribosomal protein S6 kinase polypeptide 1	Rps6ka1	protein phosphorylation
11		3					-1.81908		NM_010167	Mm.41949	Eyes absent 4 homolog (Drosophila)	Eya4	cell growth and/or maintenance
1994		3	-2.4				-1.60577		NM_009883	Mm.4863	CCAAT/enhancer binding protein (C/EBP), beta	Cebpb	transcription regulation
6105		3					-1.51108		NM_009790	Mm.34246	Calmodulin	Calm	developmental processes
4922		3					1.04895		NM_021300	Mm.195896	Homeobox protein EHOX	Ehox	transcription regulation
6656		3					2.44944		NM_019544	Mm.117113	Mesogenin	Msog	neurogenesis
594		3					45.6331		NM_010916	Mm.2474	Nescient helix loop helix 1	Nhlh1	histogenesis and organogenesis
2971		4	-1.8				2.44968		NM_011136	Mm.897	POU domain, class 2, associating factor 1	Pou2af1	transcription regulation
5568		4					2.47439		NM_008273	Mm.4931	Homeo box D11	Hoxd11	transcription regulation
6196		4	-1.6				2.54845		NM_008781	Mm.1371	Paired box gene 3	Pax3	transcription regulation
3843		4		2.5	3.205	4	3.94617		D90156	Mm.16528	Myogenin	Myog	muscle development
5571		4					3.96922		AF193435	Mm.103635	HMG box transcription factor	Sox14	transcription regulation
2637		4					4.17853		NM_007867	Mm.5165	Distal-less homeobox 4	Dlx4	transcription regulation
7514		4					5.74078		NM_008759	Mm.142724	OG9 homeobox gene	Og9x	transcription regulation
1013		4					9.64714		NM_008453	Mm.28787	Kruppel-like factor 3 (basic)	Klf3	developmental processes
7493		4					11.2154		NM_010712	Mm.103624	LIM homeobox protein 4	Lhx4	transcription regulation
3825		4					25.4038		NM_010133	Mm.2657	Engrailed 1	En1	developmental processes
1017		5					-3.68091		NM_009716	Mm.641	Activating transcription factor 4	Atf4	transcription regulation
1570		5					-3.65609		NM_013860	Mm.10987	LIM domains containing 1	Limd1	developmental processes
1028		5					-2.92321		AF031150	Mm.8026	Paired-box transcription factor	Pax4	transcription regulation
4179		5					-2.83628		NM_010867	Mm.4103	Myomesin 1	Myom1	muscle development
2022		5					-2.67768		NM_009087	Mm.177977	RNA polymerase 1-3 (16 kDa subunit)	Rpo1-3	transcription from Pol III promoter
6562		5					-2.59134		NM_007905	Mm.6822	Early development regulator1 (homolog of polyhomeotic 1)	Edr1	DNA packaging
1250		5			1.63		-1.92598		NM_010866	Mm.1526	Myogenic differentiation 1	Myod1	muscle development
5883		5	-1.8				-1.76477		NM_011098	Mm.1385	Paired-like homeodomain transcription factor 2	Pitx2	determination of left-right asymmetry
6113		5					3.68622		NM_009719	Mm.57236	Atonal homolog 5 (Drosophila)	Atoh5	biological_process unknown
2224		6					-3.97394		NM_010423	Mm.29581	Hairy/enhancer-of-split related with YRPW motif 1	Hey1	neurogenesis
1526		6					-1.03919		NM_007951	Mm.21952	Enhancer of rudimentary homolog (Drosophila)	Erh	signal transduction
6746		6					-1.01059		NM_010212	Mm.6799	Four and a half LIM domains 2	Fhl2	developmental processes
		6					2.47		NM_010496	Mm.1466	Inhibitor of DNA binding 2	Idb2	lymph gland development
4582		6					4.65188		AF283834		Transcription cofactor p300	Ep300	transcription regulation
6200		6			1.66333		6.88958		NM_007498	Mm.2706	Activating transcription factor 3	Atf3	transcription regulation
5452		6					158.424		AF161262	Mm.56711	Activator protein 4	Ap4	transcription regulation from Pol II promoter
Legend
		DMD	Y-W. Chen et al. (66)			Fold Change			Cluster	k-means cluster ID
		mdx1	J.M. Boer et al. (25)			Fold Change			max FC	maximum fold-change during the timecourse
		mdx2	J.D. Porter et al. (27)			Fold Change			Age	age at mamimum fold-change (weeks)
		mdx3	B.S. Tseng et al. (26)			Fold Change
