# Supplementary material for: Muscle regeneration in dystrophin-deficient mdx mice studied by gene expression profiling
Source: BMC Genomics. 2005 Jul 13;6:98. doi: 10.1186/1471-2164-6-98 (PMC1190170; doi:10.1186/1471-2164-6-98)
Supplement: Additional File 3 — Primer sequences used for quantitative RT-PCR assays. [file 1471-2164-6-98-S3.xls]

## Sheet: Sheet1
NM_199472	Gapdh-for		TCC ATG ACA ACT TTG GCA TTG
	Gapdh-rev		TCA CGC CAC AGC TTT CCA
NM_010928	Notch2-for		CCA CCT GCC TGG ATA AGA TCG
	Notch2-rev		CTG CCC GTT GTT CAC ACA C
NM_031189	Myogenin-for		CCC AAC CCA GGA GAT CAT TT
	Myogenin-rev		GTCTGG GAA GGC AAC AGA CA
BC050108	Numb-for		GCC ACC CTC AGA CAA CTC AT
	Numb-rev		CAT TGA AAG CTG CAGAAC CA
